# Supplementary material for: Organohydrogel-based transparent terahertz absorber via ionic conduction loss
Source: Nat Commun. 2024 Jan 2;15:38. doi: 10.1038/s41467-023-44344-2 (PMC10762151; doi:10.1038/s41467-023-44344-2)
Supplement: Supplementary file 3 — Source Data [file 41467_2023_44344_MOESM3_ESM.xlsx]

## Sheet: Figure1b
Frequency (THz)	e'			e''
	PDA	PDA/OHG	OHG	PDA	PDA/OHG	OHG
x	y1	y2	y3	y4	y5	y6
0.5	2.56674	3.50501	4.66632	0.03567	0.49093	1.06502
0.51	2.56222	3.49045	4.60231	0.03821	0.49172	1.06043
0.52	2.55837	3.47678	4.56665	0.04062	0.49251	1.0647
0.53	2.55437	3.46347	4.51112	0.0427	0.49293	1.05722
0.54	2.55718	3.46283	4.48271	0.04509	0.49512	1.05811
0.55	2.55383	3.45027	4.45732	0.04701	0.49544	1.05729
0.56	2.5505	3.43809	4.41074	0.0488	0.49586	1.04719
0.57	2.54712	3.4265	4.39038	0.05033	0.49595	1.04431
0.58	2.5502	3.42702	4.37249	0.05231	0.49795	1.04059
0.59	2.54717	3.41601	4.33441	0.05384	0.49792	1.02881
0.6	2.54415	3.40551	4.3207	0.0551	0.49806	1.02456
0.61	2.54155	3.39545	4.28722	0.05638	0.49815	1.01251
0.62	2.54431	3.39666	4.27694	0.05794	0.50005	1.00771
0.63	2.54165	3.38709	4.26831	0.05919	0.50012	1.00281
0.64	2.53911	3.37788	4.24048	0.06036	0.50017	0.9915
0.65	2.53651	3.36911	4.23483	0.06152	0.50025	0.9867
0.66	2.53949	3.37059	4.23019	0.06295	0.50187	0.98243
0.67	2.5369	3.36245	4.20674	0.06405	0.50202	0.97234
0.68	2.5346	3.35453	4.20478	0.06506	0.50218	0.96853
0.69	2.53231	3.34665	4.18351	0.06609	0.50217	0.9593
0.7	2.53476	3.34862	4.18358	0.06727	0.50388	0.95642
0.71	2.53255	3.34125	4.18395	0.06829	0.50409	0.95429
0.72	2.53023	3.33433	4.16653	0.06915	0.50418	0.94684
0.73	2.52794	3.32722	4.1685	0.06998	0.50447	0.94615
0.74	2.52569	3.32047	4.15238	0.07087	0.50447	0.94001
0.75	2.52823	3.32263	4.15554	0.07207	0.50621	0.94064
0.76	2.52597	3.31616	4.15896	0.07276	0.50637	0.94193
0.77	2.52384	3.30981	4.14463	0.07362	0.50684	0.93816
0.78	2.52193	3.30352	4.14829	0.07422	0.50674	0.94073
0.79	2.52416	3.30559	4.15195	0.07525	0.5087	0.94411
0.8	2.52187	3.29935	4.13806	0.07586	0.50881	0.94248
0.81	2.51974	3.29347	4.14176	0.07676	0.50914	0.94717
0.82	2.51788	3.28734	4.12794	0.07723	0.5093	0.9466
0.83	2.51957	3.28957	4.13095	0.07818	0.51093	0.9525
0.84	2.51766	3.28335	4.13312	0.07882	0.51104	0.95894
0.85	2.51581	3.27758	4.11901	0.0793	0.51127	0.95977
0.86	2.51381	3.27201	4.12028	0.07986	0.51133	0.96699
0.87	2.51545	3.27341	4.12115	0.08074	0.51284	0.97413
0.88	2.51359	3.26785	4.10598	0.08124	0.51289	0.9762
0.89	2.51135	3.26211	4.10573	0.08174	0.51313	0.98381
0.9	2.50969	3.25652	4.08987	0.08213	0.51316	0.98558
0.91	2.51117	3.25783	4.08836	0.08289	0.51469	0.99335
0.92	2.50923	3.25219	4.08639	0.08333	0.51462	1.00101
0.93	2.50741	3.24657	4.06955	0.08355	0.51456	1.003
0.94	2.5054	3.24086	4.06657	0.08394	0.51445	1.01029
0.95	2.50715	3.24217	4.06295	0.08466	0.51569	1.01723
0.96	2.50515	3.2365	4.0455	0.08496	0.51543	1.01828
0.97	2.50341	3.231	4.04138	0.08521	0.5155	1.02442
0.98	2.50163	3.22528	4.0237	0.08548	0.51518	1.0251
0.99	2.50315	3.22615	4.01894	0.08598	0.51611	1.03081
1	2.50139	3.22066	4.01396	0.08613	0.51602	1.03576
1.01	2.49965	3.2153	3.99669	0.08639	0.51576	1.03538
1.02	2.49779	3.20979	3.99115	0.08648	0.51529	1.03989
1.03	2.49936	3.21052	3.98583	0.08687	0.51603	1.04403
1.04	2.49769	3.20526	3.9686	0.08718	0.51581	1.04238
1.05	2.49601	3.19972	3.96339	0.0873	0.51511	1.04563
1.06	2.4946	3.19443	3.94658	0.08747	0.51492	1.04353
1.07	2.49288	3.18929	3.94119	0.08772	0.51425	1.04605
1.08	2.49454	3.19003	3.93602	0.08805	0.51504	1.04834
1.09	2.49305	3.18467	3.91964	0.08797	0.51447	1.04544
1.1	2.49135	3.17974	3.91461	0.08831	0.51409	1.04721
1.11	2.48999	3.17487	3.89869	0.08846	0.51348	1.04386
1.12	2.49152	3.17529	3.89403	0.08884	0.51412	1.04502
1.13	2.48981	3.17043	3.8892	0.08909	0.51352	1.04605
1.14	2.48838	3.16533	3.87396	0.08915	0.51286	1.04208
1.15	2.48701	3.1607	3.86963	0.08938	0.51235	1.04256
1.16	2.48837	3.16098	3.865	0.08965	0.51293	1.04303
1.17	2.48702	3.15654	3.85075	0.0898	0.51236	1.03885
1.18	2.48551	3.15184	3.8469	0.09015	0.51178	1.0389
1.19	2.48415	3.14714	3.83331	0.0903	0.51131	1.03466
1.2	2.48534	3.1479	3.8295	0.0905	0.51186	1.03453
1.21	2.48397	3.14317	3.82571	0.09074	0.51129	1.03416
1.22	2.48256	3.13879	3.81308	0.09092	0.51055	1.02975
1.23	2.48089	3.13451	3.8097	0.09105	0.51004	1.0294
1.24	2.48207	3.13512	3.8067	0.09146	0.51072	1.02906
1.25	2.48065	3.13076	3.79475	0.09153	0.50998	1.02492
1.26	2.47934	3.1267	3.79195	0.09162	0.50952	1.02448
1.27	2.47793	3.12242	3.78053	0.0918	0.5091	1.0203
1.28	2.47902	3.12322	3.77823	0.09199	0.50965	1.02009
1.29	2.47733	3.11892	3.77601	0.0922	0.50892	1.01989
1.3	2.47597	3.11505	3.7656	0.09215	0.50849	1.01592
1.31	2.47455	3.11117	3.76356	0.09222	0.50786	1.01611
1.32	2.47549	3.11182	3.76182	0.09242	0.50834	1.01611
1.33	2.47432	3.10763	3.75192	0.09253	0.50763	1.01245
1.34	2.47288	3.10378	3.75051	0.09251	0.507	1.01301
1.35	2.47149	3.10023	3.74072	0.09258	0.50657	1.00958
1.36	2.47228	3.10087	3.73969	0.09272	0.50704	1.01026
1.37	2.47092	3.09698	3.73829	0.09267	0.50649	1.01112
1.38	2.46956	3.09329	3.72922	0.09263	0.5059	1.00816
1.39	2.46821	3.08958	3.72807	0.09258	0.50521	1.00923
1.4	2.46929	3.09025	3.72686	0.09255	0.50552	1.01024
1.41	2.46782	3.08642	3.71768	0.09246	0.50488	1.00786
1.42	2.46646	3.08308	3.71672	0.09241	0.50456	1.00949
1.43	2.4653	3.07937	3.70778	0.09228	0.50366	1.00725
1.44	2.46383	3.07589	3.70653	0.09219	0.50311	1.00909
1.45	2.46471	3.07663	3.70528	0.09215	0.50365	1.01094
1.46	2.46344	3.0732	3.69667	0.09187	0.50297	1.00942
1.47	2.46226	3.06956	3.69565	0.09191	0.50246	1.01149
1.48	2.46097	3.06609	3.68674	0.09162	0.50166	1.00993
1.49	2.46191	3.06659	3.68542	0.0916	0.50178	1.01242
1.5	2.46062	3.06324	3.68368	0.09131	0.50114	1.01476
1.51	2.45924	3.05995	3.67475	0.09103	0.50048	1.01355
1.52	2.45803	3.05666	3.6728	0.0908	0.49977	1.01632
1.53	2.45897	3.05708	3.67085	0.09062	0.49991	1.019
1.54	2.45801	3.05405	3.66179	0.09016	0.49892	1.01786
1.55	2.45683	3.05076	3.65968	0.08996	0.49822	1.02057
1.56	2.45556	3.04746	3.65085	0.08962	0.49739	1.01951
1.57	2.45678	3.04823	3.6483	0.08942	0.49739	1.0223
1.58	2.45556	3.04478	3.64571	0.08895	0.49646	1.02484
1.59	2.45478	3.04175	3.63686	0.08871	0.49566	1.02379
1.6	2.45357	3.03863	3.63411	0.08824	0.49468	1.02649
1.61	2.45485	3.03904	3.6311	0.08808	0.49457	1.02894
1.62	2.45382	3.03617	3.62191	0.08762	0.49339	1.0278
1.63	2.45304	3.03307	3.61898	0.08738	0.49263	1.03009
1.64	2.45226	3.02994	3.61004	0.08715	0.49161	1.0289
1.65	2.45337	3.03044	3.60684	0.08674	0.49119	1.03096
1.66	2.45245	3.02742	3.60355	0.0865	0.49012	1.03314
1.67	2.45166	3.02444	3.59441	0.08626	0.48915	1.03163
1.68	2.45088	3.02146	3.59116	0.08602	0.48819	1.03336
1.69	2.45199	3.02157	3.58822	0.0861	0.48793	1.03495
1.7	2.45121	3.01887	3.57903	0.08587	0.48701	1.03343
1.71	2.45042	3.01575	3.57602	0.08563	0.48599	1.03468
1.72	2.44973	3.01306	3.5672	0.0856	0.48501	1.03287
1.73	2.45067	3.01312	3.56396	0.08565	0.48478	1.03432
1.74	2.45018	3.01019	3.56091	0.08557	0.48378	1.03537
1.75	2.4494	3.00728	3.55242	0.08544	0.483	1.03343
1.76	2.44853	3.00435	3.54947	0.08538	0.48201	1.03446
1.77	2.44939	3.0046	3.54676	0.08547	0.48197	1.03518
1.78	2.44868	3.00169	3.53848	0.08541	0.48107	1.03321
1.79	2.44781	2.99904	3.53594	0.08535	0.48025	1.03411
1.8	2.44694	2.99599	3.52795	0.08531	0.47949	1.03184
1.81	2.44589	2.99338	3.52556	0.08539	0.47877	1.03266
1.82	2.44676	2.99335	3.52331	0.08532	0.47846	1.03313
1.83	2.44601	2.99074	3.51578	0.08531	0.47774	1.03112
1.84	2.44508	2.98779	3.51339	0.0852	0.477	1.03195
1.85	2.44414	2.98518	3.5062	0.08516	0.47629	1.02966
1.86	2.44479	2.98518	3.50403	0.08532	0.47629	1.03055
1.87	2.44398	2.9823	3.50235	0.08514	0.4754	1.03117
1.88	2.44278	2.97966	3.49507	0.08493	0.47488	1.02922
1.89	2.44187	2.97703	3.4933	0.08487	0.47403	1.02993
1.9	2.44266	2.9771	3.49153	0.08465	0.47385	1.03064
1.91	2.44176	2.97447	3.48484	0.08459	0.47303	1.02869
1.92	2.44083	2.97185	3.48313	0.08441	0.47222	1.0296
1.93	2.43991	2.96897	3.47656	0.08423	0.47134	1.02768
1.94	2.44048	2.96908	3.47493	0.08402	0.4711	1.02827
1.95	2.43945	2.96656	3.47359	0.08376	0.47018	1.02919
1.96	2.43864	2.96415	3.46703	0.08359	0.46933	1.02743
1.97	2.43771	2.96166	3.46533	0.08341	0.46847	1.02816
1.98	2.4383	2.96171	3.46379	0.08318	0.4682	1.0291
1.99	2.4374	2.95934	3.45754	0.08296	0.46733	1.02743
2	2.43637	2.9569	3.45589	0.08253	0.46645	1.02816
2.01	2.43548	2.95446	3.4494	0.08224	0.46558	1.02646
2.02	2.43617	2.95475	3.44793	0.0821	0.46504	1.02742
2.03	2.43539	2.95236	3.44601	0.08172	0.4642	1.02842
2.04	2.43436	2.9498	3.43968	0.08129	0.46328	1.02663
2.05	2.43354	2.94768	3.43793	0.08091	0.46222	1.02774
2.06	2.43438	2.94778	3.43632	0.08055	0.46196	1.02868
2.07	2.4336	2.94573	3.42979	0.08033	0.46107	1.02685
2.08	2.43258	2.94353	3.42805	0.07984	0.46023	1.02821
2.09	2.43179	2.94136	3.42154	0.07954	0.45919	1.02638
2.1	2.43248	2.94174	3.41959	0.07919	0.45871	1.02755
2.11	2.43178	2.93941	3.41754	0.07862	0.45799	1.02868
2.12	2.43117	2.93742	3.41149	0.07827	0.45701	1.02719
2.13	2.4305	2.93538	3.40932	0.07791	0.45614	1.02836
2.14	2.42982	2.93326	3.40292	0.07755	0.45515	1.02705
2.15	2.43042	2.93371	3.40073	0.07706	0.45478	1.02839
2.16	2.42995	2.93142	3.39848	0.07667	0.45384	1.02941
2.17	2.4293	2.9295	3.39241	0.07628	0.45304	1.02826
2.18	2.42866	2.92754	3.39019	0.07588	0.452	1.02949
2.19	2.42946	2.9278	3.38762	0.07561	0.45131	1.03086
2.2	2.42864	2.92586	3.38173	0.07515	0.45047	1.02952
2.21	2.42809	2.92388	3.37952	0.07479	0.44955	1.03076
2.22	2.42755	2.92178	3.37314	0.07444	0.4485	1.02956
2.23	2.42862	2.92224	3.37097	0.07415	0.44805	1.03097
2.24	2.42777	2.92041	3.36885	0.07387	0.44709	1.03229
2.25	2.42722	2.91843	3.36274	0.0736	0.44618	1.03093
2.26	2.42677	2.91653	3.36074	0.07327	0.44519	1.03223
2.27	2.42763	2.91679	3.35855	0.07301	0.44451	1.03335
2.28	2.42702	2.91494	3.35279	0.07277	0.44357	1.0321
2.29	2.42642	2.91309	3.35075	0.07253	0.44264	1.03322
2.3	2.42582	2.91125	3.34493	0.07229	0.44176	1.03188
2.31	2.42666	2.9117	3.34276	0.07186	0.44131	1.033
2.32	2.4259	2.91002	3.34085	0.07151	0.44024	1.03402
2.33	2.42541	2.9083	3.33505	0.07148	0.4394	1.03268
2.34	2.42459	2.90629	3.33315	0.07105	0.43839	1.0337
2.35	2.42549	2.90679	3.33115	0.07101	0.438	1.03479
2.36	2.42467	2.90534	3.32533	0.07058	0.43701	1.03348
2.37	2.42426	2.90361	3.32336	0.07046	0.43605	1.03426
2.38	2.42341	2.90179	3.31789	0.07008	0.43531	1.03318
2.39	2.42417	2.90229	3.31596	0.06975	0.43492	1.03406
2.4	2.42348	2.90089	3.31394	0.06968	0.43412	1.03501
2.41	2.42282	2.89908	3.30841	0.06935	0.43316	1.03368
2.42	2.42216	2.8976	3.30642	0.06901	0.43238	1.03478
2.43	2.42276	2.89805	3.3044	0.06879	0.43203	1.03573
2.44	2.42229	2.89655	3.29882	0.06845	0.43137	1.03461
2.45	2.42144	2.895	3.29686	0.06808	0.43053	1.03539
2.46	2.42078	2.89345	3.29133	0.06775	0.42987	1.03415
2.47	2.42161	2.8939	3.28933	0.06735	0.42952	1.03526
2.48	2.42077	2.89236	3.28739	0.06698	0.42886	1.03638
2.49	2.4201	2.89048	3.28228	0.06666	0.42814	1.03508
2.5	2.41963	2.88905	3.28034	0.06633	0.42759	1.03599
2.51	2.41881	2.88725	3.27484	0.06593	0.4269	1.03475
2.52	2.41967	2.88764	3.27301	0.0655	0.42681	1.03576
2.53	2.41905	2.88617	3.27112	0.06509	0.42604	1.03686
2.54	2.41846	2.88441	3.26581	0.06465	0.42565	1.03551
2.55	2.41787	2.88276	3.26398	0.06422	0.42504	1.03653
2.56	2.41839	2.88311	3.26179	0.06374	0.42484	1.03768
2.57	2.41801	2.88164	3.25665	0.06332	0.42444	1.03623
2.58	2.4174	2.87989	3.25483	0.06277	0.42405	1.03725
2.59	2.41703	2.87825	3.24977	0.06236	0.42344	1.03601
2.6	2.41785	2.87858	3.24778	0.06176	0.4234	1.03696
2.61	2.41738	2.87715	3.24546	0.06145	0.42286	1.03794
2.62	2.41683	2.87556	3.24035	0.06093	0.4225	1.03649
2.63	2.41653	2.87404	3.23815	0.06048	0.42204	1.03749
2.64	2.41735	2.87419	3.23617	0.0599	0.42184	1.03812
2.65	2.41685	2.87294	3.23101	0.05954	0.42142	1.03702
2.66	2.41649	2.87128	3.22872	0.05924	0.42112	1.03766
2.67	2.41622	2.86998	3.22348	0.05882	0.42063	1.03645
2.68	2.41708	2.87044	3.22088	0.05845	0.4203	1.03713
2.69	2.41663	2.86898	3.21841	0.058	0.42006	1.0376
2.7	2.41648	2.86761	3.21318	0.0575	0.41955	1.03625
2.71	2.41604	2.86608	3.21048	0.05724	0.41907	1.03691
2.72	2.41697	2.86673	3.20792	0.0569	0.41896	1.03741
2.73	2.41664	2.86553	3.20261	0.05647	0.4184	1.03608
2.74	2.4164	2.86428	3.20001	0.05642	0.41798	1.03666
2.75	2.41605	2.86305	3.19472	0.05608	0.4174	1.03524
2.76	2.41694	2.86351	3.19186	0.05574	0.41737	1.03579
2.77	2.41644	2.86252	3.18901	0.05541	0.41685	1.03633
2.78	2.41621	2.86119	3.18374	0.05514	0.41612	1.03491
2.79	2.41571	2.85998	3.18065	0.05481	0.41562	1.03543
2.8	2.41666	2.86093	3.1778	0.05454	0.41533	1.03595
2.81	2.41616	2.85963	3.17257	0.05421	0.41494	1.03453
2.82	2.41591	2.85845	3.16976	0.05395	0.4144	1.03512
2.83	2.41541	2.85735	3.16494	0.05363	0.41413	1.03371
2.84	2.4163	2.8582	3.1621	0.05332	0.41361	1.03425
2.85	2.41589	2.85728	3.15932	0.0531	0.41315	1.03484
2.86	2.41546	2.85609	3.15436	0.05273	0.41278	1.03348
2.87	2.41508	2.85494	3.15161	0.05238	0.41218	1.03409
2.88	2.41464	2.85412	3.14655	0.05197	0.41153	1.03298
2.89	2.41565	2.85483	3.14404	0.05152	0.41113	1.03348
2.9	2.41525	2.85364	3.14127	0.05122	0.41071	1.03434
2.91	2.41483	2.85281	3.13656	0.05086	0.41006	1.03294
2.92	2.41454	2.85153	3.13408	0.05034	0.40952	1.0338
2.93	2.41533	2.85227	3.13146	0.05005	0.40895	1.03445
2.94	2.41504	2.8512	3.12648	0.04956	0.40832	1.03333
2.95	2.41496	2.85023	3.12394	0.04915	0.4077	1.03398
2.96	2.41452	2.84904	3.11871	0.04877	0.40715	1.03331
2.97	2.41562	2.84953	3.11613	0.0483	0.40679	1.03381
2.98	2.41523	2.84829	3.11333	0.04799	0.40605	1.03449
2.99	2.41511	2.8473	3.10832	0.04775	0.40554	1.03347
3	2.415	2.84601	3.10553	0.04743	0.40495	1.03401
3.01	2.41606	2.84651	3.10236	0.04696	0.40442	1.03467
3.02	2.41582	2.84509	3.09754	0.04657	0.40376	1.03343
3.03	2.41576	2.84391	3.09446	0.04626	0.40335	1.03397
3.04	2.41551	2.84262	3.08934	0.04603	0.40281	1.03282
3.05	2.41648	2.84292	3.08599	0.04588	0.40235	1.03307
3.06	2.41643	2.84153	3.08277	0.04567	0.40215	1.0334
3.07	2.41631	2.84017	3.07767	0.04544	0.40159	1.03225
3.08	2.41618	2.83881	3.0743	0.04522	0.40111	1.03235
3.09	2.41711	2.8391	3.07083	0.04513	0.40094	1.03266
3.1	2.41702	2.83774	3.06555	0.0449	0.40074	1.03111
3.11	2.41687	2.83635	3.06229	0.04475	0.4005	1.03111
3.12	2.41672	2.83483	3.05727	0.04459	0.40019	1.02977
3.13	2.41762	2.83516	3.05371	0.04437	0.40048	1.02964
3.14	2.41738	2.83391	3.05043	0.04422	0.40032	1.02964
3.15	2.41715	2.83261	3.04562	0.04408	0.40029	1.02797
3.16	2.41715	2.83156	3.04253	0.04408	0.40027	1.02749
3.17	2.41773	2.83199	3.03928	0.04396	0.40072	1.02727
3.18	2.41767	2.83069	3.03461	0.04367	0.40069	1.02545
3.19	2.41743	2.82952	3.0317	0.04371	0.40069	1.02493
3.2	2.41719	2.82842	3.02745	0.04367	0.40061	1.02301
3.21	2.41695	2.82737	3.0249	0.04363	0.40078	1.0224
3.22	2.41777	2.82808	3.02226	0.04338	0.40122	1.02175
3.23	2.41733	2.82722	3.01832	0.04318	0.40121	1.0196
3.24	2.41716	2.82618	3.01617	0.04321	0.40148	1.01873
3.25	2.41692	2.82538	3.01218	0.04317	0.40155	1.01643
3.26	2.41763	2.82626	3.01021	0.04299	0.40165	1.01556
3.27	2.41719	2.82547	3.00859	0.04279	0.40172	1.01418
3.28	2.41696	2.82438	3.0049	0.04265	0.40168	1.01213
3.29	2.41675	2.8236	3.0034	0.04259	0.40141	1.01077
3.3	2.41746	2.82453	3.0023	0.04241	0.40182	1.00936
3.31	2.41722	2.82376	2.99892	0.04238	0.40152	1.00693
3.32	2.41671	2.82268	2.99771	0.04216	0.40125	1.00533
3.33	2.41652	2.82181	2.99453	0.04219	0.40073	1.0029
3.34	2.41712	2.82275	2.99348	0.04191	0.4006	1.00106
3.35	2.41697	2.82185	2.99238	0.04172	0.40032	0.99928
3.36	2.41668	2.82079	2.98909	0.04163	0.39971	0.99674
3.37	2.4162	2.81986	2.98818	0.04134	0.39929	0.99522
3.38	2.41703	2.82051	2.98697	0.0411	0.3992	0.99319
3.39	2.41674	2.81969	2.98381	0.04101	0.39857	0.99085
3.4	2.41636	2.81865	2.9827	0.04082	0.39796	0.98908
3.41	2.41614	2.81749	2.97956	0.04063	0.39744	0.98676
3.42	2.41659	2.81816	2.97835	0.04045	0.39709	0.98519
3.43	2.41624	2.81707	2.97693	0.04012	0.39683	0.98364
3.44	2.41608	2.81632	2.97372	0.0398	0.39617	0.98145
3.45	2.41563	2.81515	2.97224	0.03969	0.39576	0.98018
3.46	2.41638	2.81587	2.97082	0.03945	0.3955	0.97914
3.47	2.41603	2.81506	2.96744	0.03912	0.39488	0.97729
3.48	2.41594	2.8139	2.96566	0.03892	0.39437	0.97671
3.49	2.41554	2.81306	2.96238	0.03854	0.39412	0.97483
3.5	2.41636	2.81376	2.96071	0.03831	0.39375	0.97436
3.51	2.41596	2.81284	2.95892	0.03794	0.39334	0.9742
3.52	2.41587	2.81222	2.95546	0.03774	0.39316	0.97288
3.53	2.41568	2.81122	2.95369	0.03735	0.39259	0.9731
3.54	2.41645	2.81204	2.95227	0.03693	0.39268	0.97341
3.55	2.4161	2.81134	2.94871	0.03663	0.39225	0.97239
3.56	2.41605	2.81057	2.94713	0.03622	0.39195	0.97304
3.57	2.41596	2.80981	2.94347	0.03603	0.39165	0.97221
3.58	2.41584	2.80874	2.94185	0.03558	0.39114	0.97294
3.59	2.41659	2.80959	2.94018	0.03536	0.39116	0.97389
3.6	2.41653	2.80859	2.93656	0.03512	0.39059	0.97347
3.61	2.4164	2.80797	2.93481	0.03464	0.39042	0.97452
3.62	2.41657	2.80699	2.93156	0.03437	0.38999	0.97388
3.63	2.41732	2.80765	2.92947	0.03416	0.38964	0.97503
3.64	2.41737	2.80675	2.92746	0.03378	0.38937	0.97597
3.65	2.41749	2.8057	2.92388	0.03367	0.38878	0.97551
3.66	2.4174	2.80462	2.92177	0.03349	0.38852	0.97643
3.67	2.41842	2.80511	2.91957	0.0332	0.38818	0.97746
3.68	2.41833	2.80399	2.91591	0.03303	0.38763	0.9767
3.69	2.41838	2.80318	2.91324	0.03288	0.38702	0.97755
3.7	2.41833	2.80209	2.90954	0.03272	0.38666	0.97672
3.71	2.41939	2.80223	2.90671	0.03239	0.38623	0.97752
3.72	2.41939	2.80104	2.90382	0.03239	0.38544	0.97803
3.73	2.4194	2.80003	2.89963	0.03219	0.38496	0.97713
3.74	2.4194	2.79868	2.89651	0.03219	0.38424	0.97765
3.75	2.42028	2.79911	2.89323	0.03211	0.38394	0.97817
3.76	2.42028	2.7979	2.88864	0.03211	0.38327	0.97717
3.77	2.42028	2.79658	2.88512	0.03191	0.38249	0.97758
3.78	2.42028	2.79562	2.88088	0.03191	0.38202	0.97654
3.79	2.42124	2.79572	2.87706	0.03188	0.3815	0.97699
3.8	2.42124	2.79461	2.87316	0.03188	0.38076	0.97745
3.81	2.42124	2.79355	2.86838	0.03188	0.38013	0.97633
3.82	2.42124	2.7922	2.8645	0.03188	0.37942	0.97679
3.83	2.42192	2.79262	2.86044	0.03185	0.37897	0.97703
3.84	2.42192	2.79133	2.85586	0.03185	0.37832	0.97622
3.85	2.42192	2.79017	2.85174	0.03185	0.37794	0.97646
3.86	2.42192	2.78931	2.84684	0.03185	0.37727	0.97565
3.87	2.4226	2.7894	2.84263	0.03181	0.37708	0.9762
3.88	2.4226	2.78839	2.83841	0.03181	0.37661	0.97666
3.89	2.4226	2.7871	2.83379	0.03181	0.37597	0.97579
3.9	2.42234	2.78596	2.82945	0.03177	0.37564	0.97637
3.91	2.42234	2.78482	2.8247	0.03177	0.37531	0.97574
3.92	2.42324	2.785	2.82037	0.03191	0.37524	0.97632
3.93	2.42302	2.78386	2.81619	0.03176	0.37491	0.97707
3.94	2.42302	2.78291	2.81149	0.03176	0.37485	0.97661
3.95	2.42302	2.78162	2.8075	0.03176	0.37457	0.97744
3.96	2.42369	2.78178	2.80349	0.03191	0.37464	0.9784
3.97	2.42347	2.78064	2.79901	0.03177	0.37467	0.97804
3.98	2.42347	2.77968	2.79498	0.03177	0.37462	0.97907
3.99	2.42325	2.77846	2.79062	0.03191	0.37447	0.97879
4	2.42393	2.77864	2.78696	0.03187	0.37459	0.97993
4.01	2.42393	2.77756	2.78339	0.03187	0.37485	0.98127
4.02	2.42393	2.77665	2.77916	0.03187	0.37467	0.98097
4.03	2.42381	2.77548	2.77583	0.03172	0.37481	0.98232
4.04	2.42439	2.77562	2.77284	0.03182	0.37503	0.98379
4.05	2.42439	2.77477	2.76902	0.03182	0.3751	0.98362
4.06	2.42424	2.77398	2.76605	0.03178	0.37501	0.98502
4.07	2.42402	2.77277	2.76241	0.03163	0.37503	0.98473
4.08	2.4247	2.77309	2.75983	0.03167	0.37513	0.98587
4.09	2.4247	2.77222	2.75753	0.03167	0.37503	0.98702
4.1	2.42443	2.77116	2.75403	0.03172	0.37479	0.98687
4.11	2.42443	2.77035	2.75195	0.03172	0.37463	0.98774
4.12	2.42514	2.7705	2.74964	0.03159	0.37445	0.98873
4.13	2.4249	2.76989	2.74658	0.0317	0.37429	0.98835
4.14	2.4249	2.76882	2.74458	0.0317	0.37394	0.98897
4.15	2.42473	2.76786	2.74179	0.03166	0.37348	0.98855
4.16	2.42543	2.76791	2.7399	0.0318	0.37322	0.98913
4.17	2.4252	2.76706	2.7385	0.03169	0.37257	0.98969
4.18	2.4252	2.76578	2.73573	0.03169	0.37193	0.98877
4.19	2.42507	2.76484	2.73427	0.03185	0.37138	0.98923
4.2	2.42569	2.7648	2.73327	0.03181	0.37089	0.98927
4.21	2.42556	2.76346	2.73084	0.03197	0.37034	0.98825
4.22	2.42539	2.76231	2.72978	0.032	0.36949	0.98795
4.23	2.42515	2.76096	2.72758	0.03211	0.36887	0.98657
4.24	2.42586	2.76068	2.72697	0.03225	0.36839	0.98585
4.25	2.4256	2.75948	2.72636	0.03236	0.36746	0.98477
4.26	2.4256	2.75801	2.72448	0.03236	0.36677	0.98271
4.27	2.42536	2.75629	2.72404	0.0324	0.366	0.98087
4.28	2.42523	2.75473	2.72194	0.03256	0.36532	0.97831
4.29	2.42557	2.75406	2.72133	0.0326	0.36472	0.97577
4.3	2.42535	2.75235	2.72034	0.03275	0.36396	0.97222
4.31	2.42535	2.75074	2.71797	0.03275	0.36348	0.96865
4.32	2.42511	2.74885	2.7165	0.03279	0.36259	0.9646
4.33	2.42567	2.74773	2.71427	0.03298	0.36228	0.95973
4.34	2.42542	2.74581	2.71098	0.03296	0.36175	0.95534
4.35	2.42518	2.74381	2.70815	0.03297	0.36148	0.94991
4.36	2.42493	2.74181	2.70423	0.03299	0.36117	0.94504
4.37	2.42527	2.74062	2.7002	0.03301	0.36108	0.93894
4.38	2.42527	2.73876	2.69567	0.03301	0.36092	0.9325
4.39	2.42503	2.73685	2.6909	0.03297	0.36089	0.92722
4.4	2.42478	2.73471	2.68552	0.03292	0.36105	0.92092
4.41	2.42512	2.73378	2.67999	0.03289	0.36141	0.91437
4.42	2.4249	2.73179	2.67453	0.03274	0.36158	0.90893
4.43	2.4249	2.72998	2.66849	0.03274	0.36209	0.90274
4.44	2.42466	2.72863	2.66284	0.03269	0.36238	0.8975
4.45	2.42511	2.72828	2.65694	0.03256	0.36335	0.89136
4.46	2.42494	2.72699	2.65094	0.03231	0.36372	0.88557
4.47	2.42494	2.72591	2.64575	0.03231	0.36423	0.88092
4.48	2.42472	2.72512	2.64039	0.03217	0.36491	0.87565
4.49	2.42543	2.72587	2.63562	0.03203	0.36551	0.87089
4.5	2.42485	2.72516	2.63099	0.03193	0.36572	0.86698

## Sheet: Figure1c
PDA@OHG (this work)		MXene hydrogel		Graphene hydrogel		SiC/PDMS		MXene foam		Graphene foam								Carbon foam
x1	y1	x2	y2	x3	y3	x4	y4	x5	y5	x6	y6	x7	y7	x8	y8	x9	y9	x10	y10
0.7	50.81	0.13	23.2	1	2.5	0.6	19	2.5	27.3	3	30	3	23	4	30.6	4	19	6	47

## Sheet: Figure1d
					Insert
Frequency (THz)	Transmittance (%)	Frequency (THz)	Absorptivity (%)		Frequency (THz)	Reflection loss (dB)
x1	y1	x2	y2		x1	y1
750	79.7736	0.49973	98.1025		0.50354	20.9591
749.813	79.7785	0.50354	98.1274		0.50735	21.0286
749.625	79.783	0.50735	98.1509		0.51117	21.0968
749.438	79.7873	0.51117	98.1729		0.51498	21.1636
749.251	79.7913	0.51498	98.1937		0.5188	21.2292
749.064	79.7949	0.5188	98.2133		0.52261	21.2934
748.877	79.7982	0.52261	98.2318		0.52643	21.3565
748.69	79.8012	0.52643	98.2493		0.53024	21.4184
748.503	79.8039	0.53024	98.266		0.53406	21.4791
748.316	79.8063	0.53406	98.2819		0.53787	21.5387
748.13	79.8084	0.53787	98.2971		0.54169	21.5973
747.943	79.8101	0.54169	98.3117		0.5455	21.6548
747.757	79.8115	0.5455	98.3258		0.54932	21.7114
747.57	79.8127	0.54932	98.3394		0.55313	21.767
747.384	79.8135	0.55313	98.3527		0.55695	21.8217
747.198	79.814	0.55695	98.3657		0.56076	21.8756
747.012	79.8142	0.56076	98.3784		0.56458	21.9286
746.826	79.814	0.56458	98.391		0.56839	21.9809
746.64	79.8136	0.56839	98.4034		0.5722	22.0325
746.454	79.8129	0.5722	98.4158		0.57602	22.0833
746.269	79.8118	0.57602	98.4282		0.57983	22.1335
746.083	79.8104	0.57983	98.4406		0.58365	22.1832
745.898	79.8087	0.58365	98.4531		0.58746	22.2323
745.712	79.8067	0.58746	98.4657		0.59128	22.2808
745.527	79.8044	0.59128	98.4785		0.59509	22.3289
745.342	79.8018	0.59509	98.4915		0.59891	22.3767
745.156	79.813	0.59891	98.5046		0.60272	22.424
744.971	79.797	0.60272	98.518		0.60654	22.471
744.786	79.782	0.60654	98.5317		0.61035	22.5177
744.602	79.7625	0.61035	98.5456		0.61417	22.5642
744.417	79.7546	0.61417	98.5598		0.61798	22.6105
744.232	79.7399	0.61798	98.5743		0.6218	22.6567
744.048	79.7351	0.6218	98.589		0.62561	22.7028
743.863	79.7155	0.62561	98.6041		0.62943	22.7489
743.679	79.7117	0.62943	98.6195		0.63324	22.7949
743.494	79.6977	0.63324	98.6351		0.63705	22.841
743.31	79.7145	0.63705	98.6511		0.64087	22.8872
743.126	79.7127	0.64087	98.6673		0.64468	22.9335
742.942	79.7143	0.64468	98.6838		0.6485	22.98
742.758	79.7057	0.6485	98.7005		0.65231	23.0267
742.574	79.6795	0.65231	98.7175		0.65613	23.0737
742.39	79.6676	0.65613	98.7347		0.65994	23.1209
742.207	79.6604	0.65994	98.7522		0.66376	23.1685
742.023	79.6537	0.66376	98.7698		0.66757	23.2166
741.84	79.6532	0.66757	98.7876		0.67139	23.265
741.656	79.6484	0.67139	98.8055		0.6752	23.3139
741.473	79.662	0.6752	98.8235		0.67902	23.3633
741.29	79.6466	0.67902	98.8417		0.68283	23.4133
741.107	79.6303	0.68283	98.8599		0.68665	23.4638
740.924	79.6191	0.68665	98.8782		0.69046	23.5149
740.741	79.6101	0.69046	98.8965		0.69427	23.5667
740.558	79.5993	0.69427	98.9148		0.69809	23.6191
740.375	79.5809	0.69809	98.9331		0.7019	23.6723
740.192	79.5815	0.7019	98.9514		0.70572	23.7261
740.01	79.5769	0.70572	98.9696		0.70953	23.7807
739.827	79.5841	0.70953	98.9877		0.71335	23.8361
739.645	79.6124	0.71335	99.0057		0.71716	23.8923
739.463	79.6062	0.71716	99.0235		0.72098	23.9492
739.28	79.5914	0.72098	99.0412		0.72479	24.007
739.098	79.5765	0.72479	99.0587		0.72861	24.0657
738.916	79.5624	0.72861	99.0761		0.73242	24.1252
738.734	79.5551	0.73242	99.0932		0.73624	24.1855
738.552	79.5434	0.73624	99.1101		0.74005	24.2468
738.371	79.5325	0.74005	99.1267		0.74387	24.3089
738.189	79.5173	0.74387	99.1431		0.74768	24.3719
738.007	79.5133	0.74768	99.1591		0.7515	24.4358
737.826	79.5286	0.7515	99.175		0.75531	24.5006
737.644	79.5072	0.75531	99.1905		0.75912	24.5663
737.463	79.4903	0.75912	99.2057		0.76294	24.6328
737.282	79.4712	0.76294	99.2206		0.76675	24.7002
737.101	79.4536	0.76675	99.2351		0.77057	24.7685
736.92	79.4425	0.77057	99.2493		0.77438	24.8377
736.739	79.4422	0.77438	99.2632		0.7782	24.9077
736.558	79.4547	0.7782	99.2768		0.78201	24.9785
736.377	79.4507	0.78201	99.29		0.78583	25.0501
736.196	79.4622	0.78583	99.3029		0.78964	25.1226
736.016	79.4956	0.78964	99.3154		0.79346	25.1958
735.835	79.5062	0.79346	99.3276		0.79727	25.2697
735.655	79.5215	0.79727	99.3394		0.80109	25.3444
735.474	79.5339	0.80109	99.3509		0.8049	25.4198
735.294	79.5587	0.8049	99.3621		0.80872	25.4959
735.114	79.5764	0.80872	99.373		0.81253	25.5726
734.934	79.5946	0.81253	99.3835		0.81635	25.6499
734.754	79.6186	0.81635	99.3937		0.82016	25.7279
734.574	79.6548	0.82016	99.4036		0.82397	25.8064
734.394	79.6806	0.82397	99.4132		0.82779	25.8854
734.214	79.7545	0.82779	99.4226		0.8316	25.9649
734.035	79.7919	0.8316	99.4316		0.83542	26.0449
733.855	79.8135	0.83542	99.4404		0.83923	26.1253
733.676	79.8301	0.83923	99.4489		0.84305	26.2061
733.496	79.8433	0.84305	99.4571		0.84686	26.2873
733.317	79.8677	0.84686	99.4652		0.85068	26.3688
733.138	79.8805	0.85068	99.473		0.85449	26.4505
732.959	79.8919	0.85449	99.4805		0.85831	26.5326
732.78	79.8957	0.85831	99.4879		0.86212	26.6148
732.601	79.9047	0.86212	99.4951		0.86594	26.6972
732.422	79.9305	0.86594	99.5021		0.86975	26.7798
732.243	79.9353	0.86975	99.5089		0.87357	26.8625
732.064	79.9456	0.87357	99.5155		0.87738	26.9453
731.886	79.9528	0.87738	99.522		0.8812	27.0281
731.707	79.9545	0.8812	99.5284		0.88501	27.1109
731.529	79.9629	0.88501	99.5346		0.88882	27.1937
731.351	79.9675	0.88882	99.5408		0.89264	27.2765
731.172	79.9813	0.89264	99.5468		0.89645	27.3592
730.994	79.9824	0.89645	99.5527		0.90027	27.4418
730.816	80.0016	0.90027	99.5585		0.90408	27.5243
730.638	80.0366	0.90408	99.5642		0.9079	27.6066
730.46	80.043	0.9079	99.5699		0.91171	27.6888
730.282	80.0445	0.91171	99.5755		0.91553	27.7708
730.105	80.0496	0.91553	99.581		0.91934	27.8525
729.927	80.0479	0.91934	99.5865		0.92316	27.934
729.749	80.044	0.92316	99.5919		0.92697	28.0153
729.572	80.032	0.92697	99.5973		0.93079	28.0963
729.395	80.0236	0.93079	99.6027		0.9346	28.177
729.217	80.0126	0.9346	99.608		0.93842	28.2575
729.04	80.011	0.93842	99.6133		0.94223	28.3376
728.863	80.0249	0.94223	99.6186		0.94604	28.4174
728.686	80.0248	0.94604	99.6238		0.94986	28.4969
728.509	80.0326	0.94986	99.629		0.95367	28.5761
728.332	80.0274	0.95367	99.6343		0.95749	28.655
728.155	80.0288	0.95749	99.6394		0.9613	28.7335
727.979	80.0224	0.9613	99.6446		0.96512	28.8117
727.802	80.0183	0.96512	99.6498		0.96893	28.8896
727.626	80.013	0.96893	99.6549		0.97275	28.9672
727.449	80.0047	0.97275	99.6601		0.97656	29.0444
727.273	80.0025	0.97656	99.6652		0.98038	29.1213
727.096	80.0206	0.98038	99.6703		0.98419	29.1979
726.92	80.0274	0.98419	99.6753		0.98801	29.2742
726.744	80.0272	0.98801	99.6804		0.99182	29.3502
726.568	80.0242	0.99182	99.6854		0.99564	29.426
726.392	80.023	0.99564	99.6904		0.99945	29.5014
726.216	80.0117	0.99945	99.6954		1.00327	29.5766
726.041	80.0033	1.00327	99.7003		1.00708	29.6515
725.865	79.9998	1.00708	99.7052		1.01089	29.7261
725.689	80.004	1.01089	99.7101		1.01471	29.8006
725.514	80.002	1.01471	99.7149		1.01852	29.8748
725.338	80.0045	1.01852	99.7196		1.02234	29.9488
725.163	79.976	1.02234	99.7244		1.02615	30.0226
724.988	79.9535	1.02615	99.729		1.02997	30.0962
724.813	79.92	1.02997	99.7336		1.03378	30.1696
724.638	79.8829	1.03378	99.7382		1.0376	30.2429
724.463	79.8562	1.0376	99.7427		1.04141	30.3161
724.288	79.8263	1.04141	99.7471		1.04523	30.3892
724.113	79.802	1.04523	99.7514		1.04904	30.4621
723.938	79.7847	1.04904	99.7557		1.05286	30.5349
723.764	79.776	1.05286	99.7599		1.05667	30.6077
723.589	79.7755	1.05667	99.764		1.06049	30.6804
723.415	79.7728	1.06049	99.7681		1.0643	30.7531
723.24	79.773	1.0643	99.772		1.06812	30.8257
723.066	79.7688	1.06812	99.7759		1.07193	30.8984
722.892	79.7643	1.07193	99.7797		1.07574	30.971
722.717	79.7605	1.07574	99.7834		1.07956	31.0436
722.543	79.7636	1.07956	99.787		1.08337	31.1163
722.369	79.7633	1.08337	99.7905		1.08719	31.189
722.195	79.7692	1.08719	99.794		1.091	31.2617
722.022	79.7866	1.091	99.7973		1.09482	31.3345
721.848	79.8072	1.09482	99.8005		1.09863	31.4074
721.674	79.8116	1.09863	99.8037		1.10245	31.4804
721.501	79.8137	1.10245	99.8067		1.10626	31.5535
721.327	79.8258	1.10626	99.8097		1.11008	31.6267
721.154	79.8247	1.11008	99.8125		1.11389	31.7
720.981	79.8414	1.11389	99.8153		1.11771	31.7735
720.807	79.8552	1.11771	99.8179		1.12152	31.8471
720.634	79.8815	1.12152	99.8205		1.12534	31.9209
720.461	79.9028	1.12534	99.823		1.12915	31.9948
720.288	79.926	1.12915	99.8254		1.13297	32.0689
720.115	79.9734	1.13297	99.8276		1.13678	32.1432
719.942	80.004	1.13678	99.8298		1.14059	32.2177
719.77	80.0353	1.14059	99.8319		1.14441	32.2923
719.597	80.0564	1.14441	99.834		1.14822	32.3672
719.424	80.0746	1.14822	99.8359		1.15204	32.4423
719.252	80.0932	1.15204	99.8378		1.15585	32.5175
719.08	80.1172	1.15585	99.8396		1.15967	32.593
718.907	80.1477	1.15967	99.8413		1.16348	32.6687
718.735	80.1766	1.16348	99.8429		1.1673	32.7446
718.563	80.1967	1.1673	99.8444		1.17111	32.8207
718.391	80.2345	1.17111	99.8459		1.17493	32.897
718.219	80.2496	1.17493	99.8473		1.17874	32.9735
718.047	80.2647	1.17874	99.8487		1.18256	33.0503
717.875	80.2777	1.18256	99.85		1.18637	33.1273
717.703	80.2846	1.18637	99.8512		1.19019	33.2045
717.532	80.2838	1.19019	99.8524		1.194	33.2819
717.36	80.2868	1.194	99.8535		1.19781	33.3595
717.189	80.2994	1.19781	99.8546		1.20163	33.4373
717.017	80.3108	1.20163	99.8557		1.20544	33.5153
716.846	80.3076	1.20544	99.8567		1.20926	33.5936
716.675	80.307	1.20926	99.8576		1.21307	33.672
716.503	80.3061	1.21307	99.8585		1.21689	33.7506
716.332	80.3046	1.21689	99.8594		1.2207	33.8295
716.161	80.2915	1.2207	99.8602		1.22452	33.9085
715.99	80.2848	1.22452	99.8611		1.22833	33.9877
715.82	80.2851	1.22833	99.8619		1.23215	34.0671
715.649	80.286	1.23215	99.8626		1.23596	34.1467
715.478	80.2931	1.23596	99.8634		1.23978	34.2264
715.308	80.2933	1.23978	99.8641		1.24359	34.3064
715.137	80.2969	1.24359	99.8648		1.24741	34.3865
714.967	80.2987	1.24741	99.8655		1.25122	34.4668
714.796	80.2989	1.25122	99.8662		1.25504	34.5473
714.626	80.2902	1.25504	99.8668		1.25885	34.6279
714.456	80.2856	1.25885	99.8675		1.26266	34.7087
714.286	80.2778	1.26266	99.8681		1.26648	34.7896
714.116	80.2761	1.26648	99.8688		1.27029	34.8707
713.946	80.2831	1.27029	99.8694		1.27411	34.952
713.776	80.2844	1.27411	99.8701		1.27792	35.0334
713.606	80.2914	1.27792	99.8707		1.28174	35.115
713.436	80.3065	1.28174	99.8713		1.28555	35.1967
713.267	80.321	1.28555	99.872		1.28937	35.2786
713.097	80.3309	1.28937	99.8726		1.29318	35.3606
712.928	80.3417	1.29318	99.8732		1.297	35.4427
712.758	80.3578	1.297	99.8739		1.30081	35.5249
712.589	80.3807	1.30081	99.8745		1.30463	35.6073
712.42	80.3982	1.30463	99.8751		1.30844	35.6898
712.251	80.4152	1.30844	99.8758		1.31226	35.7724
712.082	80.439	1.31226	99.8764		1.31607	35.8552
711.913	80.4557	1.31607	99.877		1.31989	35.9379
711.744	80.4755	1.31989	99.8777		1.3237	36.0208
711.575	80.4985	1.3237	99.8784		1.32751	36.1037
711.406	80.5129	1.32751	99.879		1.33133	36.1867
711.238	80.5203	1.33133	99.8797		1.33514	36.2698
711.069	80.531	1.33514	99.8803		1.33896	36.3528
710.9	80.542	1.33896	99.881		1.34277	36.4359
710.732	80.5565	1.34277	99.8817		1.34659	36.5189
710.564	80.574	1.34659	99.8824		1.3504	36.6018
710.395	80.5967	1.3504	99.883		1.35422	36.6848
710.227	80.6091	1.35422	99.8837		1.35803	36.7676
710.059	80.6197	1.35803	99.8844		1.36185	36.8503
709.891	80.6369	1.36185	99.8851		1.36566	36.9328
709.723	80.6535	1.36566	99.8858		1.36948	37.0152
709.555	80.6717	1.36948	99.8864		1.37329	37.0973
709.388	80.6811	1.37329	99.8871		1.37711	37.1792
709.22	80.6905	1.37711	99.8878		1.38092	37.2608
709.052	80.7027	1.38092	99.8885		1.38474	37.3421
708.885	80.7233	1.38474	99.8891		1.38855	37.423
708.717	80.7416	1.38855	99.8898		1.39236	37.5035
708.55	80.7511	1.39236	99.8905		1.39618	37.5836
708.383	80.7612	1.39618	99.8911		1.39999	37.6632
708.215	80.7871	1.39999	99.8918		1.40381	37.7423
708.048	80.8149	1.40381	99.8924		1.40762	37.8208
707.881	80.8279	1.40762	99.8931		1.41144	37.8987
707.714	80.8494	1.41144	99.8937		1.41525	37.9759
707.547	80.8688	1.41525	99.8944		1.41907	38.0525
707.38	80.8933	1.41907	99.895		1.42288	38.1283
707.214	80.9176	1.42288	99.8956		1.4267	38.2034
707.047	80.939	1.4267	99.8962		1.43051	38.2776
706.88	80.9556	1.43051	99.8968		1.43433	38.3511
706.714	80.9767	1.43433	99.8974		1.43814	38.4236
706.547	80.9816	1.43814	99.8979		1.44196	38.4952
706.381	80.9946	1.44196	99.8985		1.44577	38.566
706.215	80.9982	1.44577	99.899		1.44958	38.6357
706.048	81.0185	1.44958	99.8996		1.4534	38.7045
705.882	81.0315	1.4534	99.9001		1.45721	38.7723
705.716	81.0483	1.45721	99.9006		1.46103	38.8391
705.55	81.0679	1.46103	99.9011		1.46484	38.9049
705.384	81.084	1.46484	99.9016		1.46866	38.9696
705.219	81.0993	1.46866	99.902		1.47247	39.0333
705.053	81.1218	1.47247	99.9025		1.47629	39.0961
704.887	81.1525	1.47629	99.9029		1.4801	39.1578
704.722	81.186	1.4801	99.9034		1.48392	39.2184
704.556	81.2175	1.48392	99.9038		1.48773	39.2782
704.391	81.2442	1.48773	99.9042		1.49155	39.3369
704.225	81.258	1.49155	99.9046		1.49536	39.3948
704.06	81.2671	1.49536	99.9049		1.49918	39.4517
703.895	81.2898	1.49918	99.9053		1.50299	39.5078
703.73	81.3048	1.50299	99.9056		1.50681	39.563
703.565	81.3191	1.50681	99.906		1.51062	39.6175
703.4	81.3209	1.51062	99.9063		1.51443	39.6712
703.235	81.3287	1.51443	99.9066		1.51825	39.7243
703.07	81.3362	1.51825	99.9069		1.52206	39.7767
702.905	81.3394	1.52206	99.9072		1.52588	39.8286
702.741	81.3584	1.52588	99.9074		1.52969	39.88
702.576	81.3635	1.52969	99.9077		1.53351	39.931
702.412	81.3713	1.53351	99.9079		1.53732	39.9816
702.247	81.3719	1.53732	99.9082		1.54114	40.0319
702.083	81.3649	1.54114	99.9084		1.54495	40.082
701.919	81.3604	1.54495	99.9086		1.54877	40.132
701.754	81.3628	1.54877	99.9088		1.55258	40.1818
701.59	81.3503	1.55258	99.909		1.5564	40.2317
701.426	81.3448	1.5564	99.9092		1.56021	40.2817
701.262	81.3284	1.56021	99.9094		1.56403	40.3318
701.098	81.3027	1.56403	99.9096		1.56784	40.3822
700.935	81.2811	1.56784	99.9098		1.57166	40.4328
700.771	81.2647	1.57166	99.9099		1.57547	40.4838
700.607	81.2516	1.57547	99.9101		1.57928	40.5353
700.444	81.2381	1.57928	99.9103		1.5831	40.5872
700.28	81.2332	1.5831	99.9104		1.58691	40.6398
700.117	81.2301	1.58691	99.9106		1.59073	40.6929
699.953	81.2126	1.59073	99.9107		1.59454	40.7468
699.79	81.1936	1.59454	99.9109		1.59836	40.8015
699.627	81.17	1.59836	99.911		1.60217	40.8569
699.464	81.1631	1.60217	99.9112		1.60599	40.9132
699.301	81.1446	1.60599	99.9113		1.6098	40.9704
699.138	81.1339	1.6098	99.9115		1.61362	41.0286
698.975	81.1222	1.61362	99.9116		1.61743	41.0878
698.812	81.1097	1.61743	99.9118		1.62125	41.148
698.649	81.0934	1.62125	99.912		1.62506	41.2093
698.487	81.0788	1.62506	99.9121		1.62888	41.2717
698.324	81.0484	1.62888	99.9123		1.63269	41.3352
698.162	81.0467	1.63269	99.9124		1.63651	41.3998
697.999	81.0415	1.63651	99.9126		1.64032	41.4656
697.837	81.0559	1.64032	99.9128		1.64413	41.5326
697.674	81.0595	1.64413	99.9129		1.64795	41.6008
697.512	81.08	1.64795	99.9131		1.65176	41.6702
697.35	81.1001	1.65176	99.9133		1.65558	41.7408
697.188	81.1181	1.65558	99.9135		1.65939	41.8126
697.026	81.1484	1.65939	99.9137		1.66321	41.8856
696.864	81.1828	1.66321	99.9139		1.66702	41.9598
696.702	81.217	1.66702	99.9141		1.67084	42.0352
696.541	81.2432	1.67084	99.9143		1.67465	42.1118
696.379	81.2705	1.67465	99.9146		1.67847	42.1896
696.217	81.3	1.67847	99.9148		1.68228	42.2685
696.056	81.3256	1.68228	99.915		1.6861	42.3486
695.894	81.3621	1.6861	99.9153		1.68991	42.4298
695.733	81.3949	1.68991	99.9155		1.69373	42.5122
695.572	81.4288	1.69373	99.9158		1.69754	42.5956
695.41	81.4591	1.69754	99.916		1.70135	42.6801
695.249	81.4818	1.70135	99.9163		1.70517	42.7658
695.088	81.5228	1.70517	99.9166		1.70898	42.8524
694.927	81.5594	1.70898	99.9169		1.7128	42.9402
694.766	81.6019	1.7128	99.9171		1.71661	43.029
694.605	81.6371	1.71661	99.9174		1.72043	43.1188
694.444	81.6576	1.72043	99.9177		1.72424	43.2097
694.284	81.6784	1.72424	99.918		1.72806	43.3015
694.123	81.6871	1.72806	99.9183		1.73187	43.3944
693.963	81.7036	1.73187	99.9186		1.73569	43.4884
693.802	81.7199	1.73569	99.9189		1.7395	43.5834
693.642	81.7274	1.7395	99.9193		1.74332	43.6794
693.481	81.6974	1.74332	99.9196		1.74713	43.7765
693.321	81.6912	1.74713	99.9199		1.75095	43.8747
693.161	81.6806	1.75095	99.9202		1.75476	43.974
693.001	81.6761	1.75476	99.9205		1.75858	44.0745
692.841	81.6736	1.75858	99.9209		1.76239	44.1761
692.681	81.6707	1.76239	99.9212		1.7662	44.279
692.521	81.6669	1.7662	99.9215		1.77002	44.3831
692.361	81.6677	1.77002	99.9219		1.77383	44.4885
692.201	81.6582	1.77383	99.9222		1.77765	44.5954
692.042	81.6433	1.77765	99.9226		1.78146	44.7037
691.882	81.6053	1.78146	99.9229		1.78528	44.8134
691.722	81.5893	1.78528	99.9232		1.78909	44.9248
691.563	81.5687	1.78909	99.9236		1.79291	45.0379
691.404	81.5534	1.79291	99.9239		1.79672	45.1527
691.244	81.5333	1.79672	99.9243		1.80054	45.2693
691.085	81.5202	1.80054	99.9246		1.80435	45.3879
690.926	81.5034	1.80435	99.925		1.80817	45.5085
690.767	81.4885	1.80817	99.9253		1.81198	45.6313
690.608	81.4709	1.81198	99.9257		1.8158	45.7563
690.449	81.4567	1.8158	99.926		1.81961	45.8837
690.29	81.4136	1.81961	99.9264		1.82343	46.0136
690.131	81.3999	1.82343	99.9267		1.82724	46.1462
689.972	81.3861	1.82724	99.9271		1.83105	46.2815
689.814	81.3783	1.83105	99.9274		1.83487	46.4196
689.655	81.3702	1.83487	99.9278		1.83868	46.5608
689.497	81.3699	1.83868	99.9281		1.8425	46.7051
689.338	81.3768	1.8425	99.9285		1.84631	46.8528
689.18	81.3907	1.84631	99.9289		1.85013	47.0038
689.022	81.4149	1.85013	99.9292		1.85394	47.1585
688.863	81.432	1.85394	99.9296		1.85776	47.3169
688.705	81.447	1.85776	99.9299		1.86157	47.4793
688.547	81.4698	1.86157	99.9303		1.86539	47.6457
688.389	81.4965	1.86539	99.9307		1.8692	47.8163
688.231	81.5237	1.8692	99.931		1.87302	47.9913
688.073	81.56	1.87302	99.9314		1.87683	48.1708
687.916	81.614	1.87683	99.9318		1.88065	48.355
687.758	81.6537	1.88065	99.9321		1.88446	48.5442
687.6	81.7014	1.88446	99.9325		1.88828	48.7384
687.443	81.7492	1.88828	99.9329		1.89209	48.9378
687.285	81.7967	1.89209	99.9333		1.8959	49.1427
687.128	81.8285	1.8959	99.9336		1.89972	49.3531
686.97	81.8631	1.89972	99.934		1.90353	49.5694
686.813	81.8986	1.90353	99.9344		1.90735	49.7916
686.656	81.9305	1.90735	99.9348		1.91116	50.0199
686.499	81.9608	1.91116	99.9351		1.91498	50.2547
686.342	82.0002	1.91498	99.9355		1.91879	50.496
686.185	82.035	1.91879	99.9359		1.92261	50.744
686.028	82.07	1.92261	99.9363		1.92642	50.9991
685.871	82.0953	1.92642	99.9367		1.93024	51.2613
685.714	82.117	1.93024	99.9371		1.93405	51.531
685.558	82.0909	1.93405	99.9374		1.93787	51.8082
685.401	82.1069	1.93787	99.9378		1.94168	52.0934
685.244	82.1161	1.94168	99.9382		1.9455	52.3866
685.088	82.1217	1.9455	99.9386		1.94931	52.6881
684.932	82.1303	1.94931	99.939		1.95313	52.9982
684.775	82.144	1.95313	99.9394		1.95694	53.3172
684.619	82.1634	1.95694	99.9398		1.96075	53.6452
684.463	82.1873	1.96075	99.9402		1.96457	53.9825
684.307	82.198	1.96457	99.9406		1.96838	54.3293
684.151	82.2101	1.96838	99.941		1.9722	54.686
683.995	82.2182	1.9722	99.9415		1.97601	55.0527
683.839	82.2515	1.97601	99.9419		1.97983	55.4298
683.683	82.2855	1.97983	99.9423		1.98364	55.8173
683.527	82.3102	1.98364	99.9427		1.98746	56.2156
683.371	82.3355	1.98746	99.9431		1.99127	56.6249
683.216	82.3484	1.99127	99.9435		1.99509	57.0452
683.06	82.3622	1.99509	99.9439		1.9989	57.4766
682.905	82.3736	1.9989	99.9444		2.00272	57.9193
682.749	82.3833	2.00272	99.9448		2.00653	58.3732
682.594	82.3922	2.00653	99.9452		2.01035	58.8382
682.439	82.3541	2.01035	99.9457		2.01416	59.314
682.283	82.3577	2.01416	99.9461		2.01797	59.8001
682.128	82.3551	2.01797	99.9465		2.02179	60.2959
681.973	82.359	2.02179	99.947		2.0256	60.8006
681.818	82.3694	2.0256	99.9474		2.02942	61.3129
681.663	82.3871	2.02942	99.9479		2.03323	61.8312
681.508	82.4047	2.03323	99.9483		2.03705	62.3533
681.354	82.4167	2.03705	99.9488		2.04086	62.8768
681.199	82.4325	2.04086	99.9492		2.04468	63.3984
681.044	82.4434	2.04468	99.9497		2.04849	63.9141
680.89	82.4333	2.04849	99.9501		2.05231	64.4194
680.735	82.4317	2.05231	99.9506		2.05612	64.9089
680.581	82.4424	2.05612	99.9511		2.05994	65.3769
680.426	82.4566	2.05994	99.9515		2.06375	65.8171
680.272	82.4806	2.06375	99.952		2.06757	66.2234
680.118	82.5015	2.06757	99.9525		2.07138	66.5899
679.964	82.5076	2.07138	99.953		2.0752	66.9118
679.81	82.529	2.0752	99.9534		2.07901	67.1854
679.656	82.5426	2.07901	99.9539		2.08282	67.4088
679.502	82.5511	2.08282	99.9544		2.08664	67.5819
679.348	82.5214	2.08664	99.9549		2.09045	67.7064
679.194	82.5132	2.09045	99.9554		2.09427	67.7855
679.04	82.4998	2.09427	99.9558		2.09808	67.8235
678.887	82.4909	2.09808	99.9563		2.1019	67.8252
678.733	82.4904	2.1019	99.9568		2.10571	67.7956
678.58	82.5027	2.10571	99.9573		2.10953	67.7394
678.426	82.5022	2.10953	99.9578		2.11334	67.6607
678.273	82.5039	2.11334	99.9583		2.11716	67.5629
678.119	82.5006	2.11716	99.9587		2.12097	67.4485
677.966	82.4919	2.12097	99.9592		2.12479	67.3195
677.813	82.4331	2.12479	99.9597		2.1286	67.1769
677.66	82.4217	2.1286	99.9602		2.13242	67.0214
677.507	82.4165	2.13242	99.9606		2.13623	66.853
677.354	82.423	2.13623	99.9611		2.14005	66.6715
677.201	82.4307	2.14005	99.9616		2.14386	66.4764
677.048	82.4446	2.14386	99.962		2.14767	66.2675
676.895	82.4729	2.14767	99.9625		2.15149	66.0442
676.743	82.5016	2.15149	99.9629		2.1553	65.8063
676.59	82.5182	2.1553	99.9633		2.15912	65.5538
676.437	82.5478	2.15912	99.9638		2.16293	65.287
676.285	82.5042	2.16293	99.9642		2.16675	65.0067
676.133	82.4768	2.16675	99.9646		2.17056	64.7135
675.98	82.4575	2.17056	99.9651		2.17438	64.4089
675.828	82.4432	2.17438	99.9655		2.17819	64.094
675.676	82.4389	2.17819	99.9659		2.18201	63.7706
675.524	82.4335	2.18201	99.9663		2.18582	63.4404
675.371	82.4583	2.18582	99.9667		2.18964	63.105
675.219	82.4772	2.18964	99.9671		2.19345	62.7663
675.068	82.4938	2.19345	99.9674		2.19727	62.4258
674.916	82.5205	2.19727	99.9678		2.20108	62.0853
674.764	82.5064	2.20108	99.9682		2.2049	61.7462
674.612	82.5432	2.2049	99.9686		2.20871	61.41
674.46	82.5811	2.20871	99.9689		2.21252	61.0778
674.309	82.6413	2.21252	99.9693		2.21634	60.7507
674.157	82.6992	2.21634	99.9697		2.22015	60.4298
674.006	82.7694	2.22015	99.97		2.22397	60.1159
673.854	82.8319	2.22397	99.9704		2.22778	59.8098
673.703	82.9016	2.22778	99.9707		2.2316	59.512
673.552	82.9654	2.2316	99.9711		2.23541	59.2231
673.401	83.0192	2.23541	99.9714		2.23923	58.9435
673.25	83.0324	2.23923	99.9717		2.24304	58.6736
673.098	83.0713	2.24304	99.9721		2.24686	58.4137
672.948	83.132	2.24686	99.9724		2.25067	58.1641
672.797	83.191	2.25067	99.9728		2.25449	57.9248
672.646	83.2484	2.25449	99.9731		2.2583	57.6961
672.495	83.2999	2.2583	99.9734		2.26212	57.4781
672.344	83.3571	2.26212	99.9737		2.26593	57.2708
672.194	83.4042	2.26593	99.9741		2.26974	57.0744
672.043	83.4411	2.26974	99.9744		2.27356	56.8887
671.893	83.4836	2.27356	99.9747		2.27737	56.7139
671.742	83.4539	2.27737	99.9751		2.28119	56.5499
671.592	83.4684	2.28119	99.9754		2.285	56.3967
671.441	83.4842	2.285	99.9757		2.28882	56.2543
671.291	83.5076	2.28882	99.9761		2.29263	56.1226
671.141	83.5401	2.29263	99.9764		2.29645	56.0016
670.991	83.5676	2.29645	99.9767		2.30026	55.8912
670.841	83.5859	2.30026	99.977		2.30408	55.7914
670.691	83.5952	2.30408	99.9774		2.30789	55.7021
670.541	83.6041	2.30789	99.9777		2.31171	55.6232
670.391	83.6066	2.31171	99.978		2.31552	55.5547
670.241	83.6497	2.31552	99.9784		2.31934	55.4964
670.092	83.7156	2.31934	99.9787		2.32315	55.4483
669.942	83.76	2.32315	99.9791		2.32697	55.4103
669.792	83.7683	2.32697	99.9794		2.33078	55.3822
669.643	83.7596	2.33078	99.9797		2.33459	55.3641
669.493	83.7356	2.33459	99.9801		2.33841	55.3557
669.344	83.6871	2.33841	99.9804		2.34222	55.3569
669.195	83.6113	2.34222	99.9808		2.34604	55.3677
669.045	83.5191	2.34604	99.9811		2.34985	55.3879
668.896	83.4155	2.34985	99.9815		2.35367	55.4172
668.747	83.3134	2.35367	99.9818		2.35748	55.4557
668.598	83.2744	2.35748	99.9822		2.3613	55.503
668.449	83.2276	2.3613	99.9825		2.36511	55.559
668.3	83.1578	2.36511	99.9829		2.36893	55.6235
668.151	83.0942	2.36893	99.9832		2.37274	55.6961
668.003	83.0232	2.37274	99.9836		2.37656	55.7768
667.854	82.9465	2.37656	99.9839		2.38037	55.8651
667.705	82.8504	2.38037	99.9843		2.38419	55.9608
667.557	82.7455	2.38419	99.9846		2.388	56.0634
667.408	82.6442	2.388	99.985		2.39182	56.1726
667.26	82.5718	2.39182	99.9853		2.39563	56.288
667.111	82.5183	2.39563	99.9857		2.39944	56.4091
666.963	82.4634	2.39944	99.986		2.40326	56.5354
666.815	82.4006	2.40326	99.9863		2.40707	56.6663
666.667	82.3169	2.40707	99.9867		2.41089	56.8011
666.519	82.2232	2.41089	99.987		2.4147	56.9393
666.37	82.1176	2.4147	99.9874		2.41852	57.0801
666.223	82.0087	2.41852	99.9877		2.42233	57.2227
666.075	81.8877	2.42233	99.988		2.42615	57.3664
665.927	81.7709	2.42615	99.9883		2.42996	57.5102
665.779	81.6571	2.42996	99.9886		2.43378	57.6534
665.631	81.5814	2.43378	99.989		2.43759	57.7951
665.484	81.5165	2.43759	99.9892		2.44141	57.9343
665.336	81.4429	2.44141	99.9895		2.44522	58.0701
665.188	81.371	2.44522	99.9898		2.44904	58.2018
665.041	81.2998	2.44904	99.9901		2.45285	58.3284
664.894	81.2274	2.45285	99.9904		2.45667	58.4492
664.746	81.1457	2.45667	99.9907		2.46048	58.5637
664.599	81.066	2.46048	99.9909		2.46429	58.6711
664.452	80.9936	2.46429	99.9912		2.46811	58.7711
664.305	80.9353	2.46811	99.9914		2.47192	58.8634
664.158	80.9492	2.47192	99.9916		2.47574	58.9479
664.011	80.9616	2.47574	99.9918		2.47955	59.0246
663.864	80.9824	2.47955	99.992		2.48337	59.0936
663.717	81.0154	2.48337	99.9922		2.48718	59.1554
663.57	81.0412	2.48718	99.9924		2.491	59.2104
663.423	81.0768	2.491	99.9926		2.49481	59.2593
663.277	81.1163	2.49481	99.9927		2.49863	59.3027
663.13	81.1665	2.49863	99.9929		2.50244	59.3416
662.983	81.2142	2.50244	99.993		2.50626	59.377
662.837	81.308	2.50626	99.9931		2.51007	59.4096
662.691	81.3332	2.51007	99.9932		2.51389	59.4408
662.544	81.3475	2.51389	99.9933		2.5177	59.4714
662.398	81.3637	2.5177	99.9934		2.52151	59.5027
662.252	81.3805	2.52151	99.9934		2.52533	59.5355
662.106	81.3897	2.52533	99.9935		2.52914	59.5711
661.959	81.4013	2.52914	99.9935		2.53296	59.6104
661.813	81.4213	2.53296	99.9935		2.53677	59.6544
661.667	81.4387	2.53677	99.9935		2.54059	59.7041
661.521	81.4599	2.54059	99.9935		2.5444	59.7605
661.376	81.503	2.5444	99.9935		2.54822	59.8244
661.23	81.5171	2.54822	99.9934		2.55203	59.8967
661.084	81.5318	2.55203	99.9934		2.55585	59.9782
660.939	81.533	2.55585	99.9933		2.55966	60.0697
660.793	81.5489	2.55966	99.9932		2.56348	60.1722
660.647	81.5429	2.56348	99.9931		2.56729	60.2862
660.502	81.5377	2.56729	99.993		2.57111	60.4126
660.357	81.5451	2.57111	99.9929		2.57492	60.5521
660.211	81.5637	2.57492	99.9928		2.57874	60.7056
660.066	81.5861	2.57874	99.9926		2.58255	60.8737
659.921	81.6508	2.58255	99.9925		2.58636	61.0573
659.776	81.6485	2.58636	99.9923		2.59018	61.2573
659.631	81.6431	2.59018	99.9922		2.59399	61.4744
659.486	81.6292	2.59399	99.992		2.59781	61.7096
659.341	81.6147	2.59781	99.9918		2.60162	61.9639
659.196	81.6026	2.60162	99.9916		2.60544	62.2383
659.051	81.5896	2.60544	99.9914		2.60925	62.534
658.906	81.5824	2.60925	99.9912		2.61307	62.8522
658.762	81.5825	2.61307	99.991		2.61688	63.1942
658.617	81.5877	2.61688	99.9908		2.6207	63.5616
658.472	81.6111	2.6207	99.9906		2.62451	63.9559
658.328	81.6233	2.62451	99.9904		2.62833	64.3791
658.183	81.6328	2.62833	99.9902		2.63214	64.8332
658.039	81.6393	2.63214	99.99		2.63596	65.3205
657.895	81.6387	2.63596	99.9898		2.63977	65.8435
657.75	81.6341	2.63977	99.9896		2.64359	66.4048
657.606	81.6281	2.64359	99.9894		2.6474	67.0075
657.462	81.6224	2.6474	99.9892		2.65121	67.6546
657.318	81.6276	2.65121	99.989		2.65503	68.349
657.174	81.6393	2.65503	99.9888		2.65884	69.093
657.03	81.67	2.65884	99.9886		2.66266	69.8874
656.886	81.6634	2.66266	99.9884		2.66647	70.7299
656.743	81.6474	2.66647	99.9882		2.67029	71.6123
656.599	81.6325	2.67029	99.988		2.6741	72.5154
656.455	81.6273	2.6741	99.9879		2.67792	73.4018
656.312	81.6175	2.67792	99.9877		2.68173	74.2078
656.168	81.6157	2.68173	99.9876		2.68555	74.8407
656.024	81.6192	2.68555	99.9874		2.68936	75.1965
655.881	81.6287	2.68936	99.9873		2.69318	75.2037
655.738	81.6423	2.69318	99.9872		2.69699	74.8668
655.594	81.6874	2.69699	99.987		2.70081	74.2623
655.451	81.6875	2.70081	99.9869		2.70462	73.4942
655.308	81.6827	2.70462	99.9869		2.70844	72.6514
655.165	81.691	2.70844	99.9868		2.71225	71.7939
655.022	81.6816	2.71225	99.9867		2.71606	70.9558
654.879	81.6697	2.71606	99.9866		2.71988	70.1542
654.736	81.653	2.71988	99.9865		2.72369	69.3959
654.593	81.6384	2.72369	99.9865		2.72751	68.6821
654.45	81.6201	2.72751	99.9864		2.73132	68.0113
654.308	81.6242	2.73132	99.9864		2.73514	67.3805
654.165	81.627	2.73514	99.9864		2.73895	66.7865
654.022	81.614	2.73895	99.9863		2.74277	66.2259
653.88	81.5982	2.74277	99.9863		2.74658	65.6955
653.737	81.5724	2.74658	99.9863		2.7504	65.1924
653.595	81.5509	2.7504	99.9863		2.75421	64.7139
653.452	81.5403	2.75421	99.9863		2.75803	64.2578
653.31	81.5393	2.75803	99.9863		2.76184	63.8221
653.168	81.5481	2.76184	99.9863		2.76566	63.405
653.026	81.5519	2.76566	99.9863		2.76947	63.005
652.884	81.5534	2.76947	99.9863		2.77328	62.6209
652.742	81.5895	2.77328	99.9864		2.7771	62.2516
652.6	81.571	2.7771	99.9864		2.78091	61.8963
652.458	81.5733	2.78091	99.9864		2.78473	61.5541
652.316	81.5732	2.78473	99.9864		2.78854	61.2245
652.174	81.5703	2.78854	99.9865		2.79236	60.907
652.032	81.564	2.79236	99.9865		2.79617	60.6012
651.89	81.5568	2.79617	99.9865		2.79999	60.3068
651.749	81.5712	2.79999	99.9866		2.8038	60.0236
651.607	81.5769	2.8038	99.9866		2.80762	59.7513
651.466	81.5819	2.80762	99.9866		2.81143	59.4899
651.324	81.6102	2.81143	99.9866		2.81525	59.2393
651.183	81.6111	2.81525	99.9867		2.81906	58.9995
651.042	81.6065	2.81906	99.9867		2.82288	58.7703
650.9	81.6098	2.82288	99.9867		2.82669	58.5518
650.759	81.5947	2.82669	99.9868		2.83051	58.344
650.618	81.5878	2.83051	99.9868		2.83432	58.1469
650.477	81.5892	2.83432	99.9868		2.83813	57.9606
650.336	81.5868	2.83813	99.9868		2.84195	57.7851
650.195	81.5951	2.84195	99.9868		2.84576	57.6204
650.054	81.5997	2.84576	99.9868		2.84958	57.4665
649.913	81.6606	2.84958	99.9868		2.85339	57.3235
649.773	81.6985	2.85339	99.9868		2.85721	57.1915
649.632	81.7349	2.85721	99.9868		2.86102	57.0704
649.491	81.7607	2.86102	99.9868		2.86484	56.9603
649.351	81.7863	2.86484	99.9868		2.86865	56.8612
649.21	81.807	2.86865	99.9868		2.87247	56.7732
649.07	81.8256	2.87247	99.9867		2.87628	56.6963
648.929	81.8574	2.87628	99.9867		2.8801	56.6304
648.789	81.8777	2.8801	99.9867		2.88391	56.5757
648.649	81.9031	2.88391	99.9866		2.88773	56.532
648.508	81.9576	2.88773	99.9866		2.89154	56.4995
648.368	81.9756	2.89154	99.9865		2.89536	56.4781
648.228	81.9888	2.89536	99.9865		2.89917	56.4678
648.088	82.006	2.89917	99.9864		2.90298	56.4687
647.948	82.0044	2.90298	99.9864		2.9068	56.4806
647.808	82.0056	2.9068	99.9863		2.91061	56.5037
647.668	82.0123	2.91061	99.9862		2.91443	56.5378
647.529	82.0156	2.91443	99.9862		2.91824	56.5829
647.389	82.0192	2.91824	99.9861		2.92206	56.6391
647.249	82.0318	2.92206	99.986		2.92587	56.7062
647.11	82.0486	2.92587	99.9859		2.92969	56.7844
646.97	82.0572	2.92969	99.9858		2.9335	56.8734
646.831	82.0459	2.9335	99.9857		2.93732	56.9732
646.691	82.0459	2.93732	99.9856		2.94113	57.0838
646.552	82.0455	2.94113	99.9855		2.94495	57.2051
646.412	82.0454	2.94495	99.9854		2.94876	57.337
646.273	82.0399	2.94876	99.9853		2.95258	57.4795
646.134	82.0331	2.95258	99.9852		2.95639	57.6323
645.995	82.0209	2.95639	99.9851		2.96021	57.7955
645.856	82.0243	2.96021	99.985		2.96402	57.9689
645.717	82.0568	2.96402	99.9849		2.96783	58.1523
645.578	82.0478	2.96783	99.9848		2.97165	58.3456
645.439	82.0474	2.97165	99.9847		2.97546	58.5487
645.3	82.0415	2.97546	99.9845		2.97928	58.7612
645.161	82.0275	2.97928	99.9844		2.98309	58.9832
645.023	82.0164	2.98309	99.9843		2.98691	59.2143
644.884	82.0202	2.98691	99.9842		2.99072	59.4543
644.745	82.0155	2.99072	99.984		2.99454	59.7031
644.607	81.9992	2.99454	99.9839		2.99835	59.9603
644.468	81.991	2.99835	99.9838		3.00217	60.2258
644.33	82.0013	3.00217	99.9837		3.00598	60.4992
644.192	81.9902	3.00598	99.9836		3.0098	60.7803
644.053	81.9785	3.0098	99.9835		3.01361	61.0688
643.915	81.9803	3.01361	99.9833		3.01743	61.3646
643.777	81.9685	3.01743	99.9832		3.02124	61.6673
643.639	81.9725	3.02124	99.9831		3.02505	61.9766
643.501	81.9836	3.02505	99.983		3.02887	62.2923
643.363	81.9927	3.02887	99.9829		3.03268	62.6144
643.225	82.0206	3.03268	99.9828		3.0365	62.9424
643.087	82.0557	3.0365	99.9827		3.04031	63.2762
642.949	82.1248	3.04031	99.9826		3.04413	63.6157
642.811	82.1412	3.04413	99.9825		3.04794	63.9608
642.674	82.154	3.04794	99.9823		3.05176	64.3113
642.536	82.1611	3.05176	99.9822		3.05557	64.6671
642.398	82.1774	3.05557	99.9821		3.05939	65.028
642.261	82.1976	3.05939	99.982		3.0632	65.3941
642.123	82.2117	3.0632	99.9819		3.06702	65.765
641.986	82.2358	3.06702	99.9818		3.07083	66.1405
641.849	82.2536	3.07083	99.9817		3.07465	66.5203
641.711	82.271	3.07465	99.9816		3.07846	66.9038
641.574	82.3167	3.07846	99.9815		3.08228	67.2903
641.437	82.3279	3.08228	99.9814		3.08609	67.6787
641.3	82.3434	3.08609	99.9813		3.0899	68.0675
641.163	82.3561	3.0899	99.9812		3.09372	68.4546
641.026	82.3651	3.09372	99.9811		3.09753	68.8375
640.889	82.3665	3.09753	99.981		3.10135	69.2126
640.752	82.3789	3.10135	99.9809		3.10516	69.5756
640.615	82.3834	3.10516	99.9807		3.10898	69.9211
640.478	82.394	3.10898	99.9806		3.11279	70.2429
640.342	82.4074	3.11279	99.9805		3.11661	70.5337
640.205	82.4186	3.11661	99.9804		3.12042	70.7857
640.068	82.412	3.12042	99.9803		3.12424	70.991
639.932	82.4128	3.12424	99.9801		3.12805	71.1423
639.795	82.4197	3.12805	99.98		3.13187	71.2336
639.659	82.4176	3.13187	99.9798		3.13568	71.261
639.522	82.4139	3.13568	99.9797		3.1395	71.2232
639.386	82.416	3.1395	99.9796		3.14331	71.1218
639.25	82.4222	3.14331	99.9794		3.14713	70.961
639.114	82.4368	3.14713	99.9793		3.15094	70.7472
638.978	82.4534	3.15094	99.9791		3.15475	70.4879
638.842	82.4989	3.15475	99.9789		3.15857	70.1915
638.706	82.5115	3.15857	99.9788		3.16238	69.8659
638.57	82.5151	3.16238	99.9786		3.1662	69.5187
638.434	82.5244	3.1662	99.9784		3.17001	69.1565
638.298	82.5136	3.17001	99.9782		3.17383	68.7848
638.162	82.5122	3.17383	99.978		3.17764	68.4081
638.026	82.4992	3.17764	99.9778		3.18146	68.0303
637.891	82.4715	3.18146	99.9776		3.18527	67.6542
637.755	82.4536	3.18527	99.9774		3.18909	67.2819
637.62	82.4407	3.18909	99.9772		3.1929	66.9151
637.484	82.4403	3.1929	99.977		3.19672	66.555
637.349	82.42	3.19672	99.9767		3.20053	66.2024
637.213	82.4059	3.20053	99.9765		3.20435	65.8579
637.078	82.3939	3.20435	99.9763		3.20816	65.5219
636.943	82.3782	3.20816	99.976		3.21198	65.1945
636.807	82.3744	3.21198	99.9758		3.21579	64.8758
636.672	82.3649	3.21579	99.9755		3.2196	64.5658
636.537	82.3537	3.2196	99.9753		3.22342	64.2644
636.402	82.3507	3.22342	99.975		3.22723	63.9717
636.267	82.3521	3.22723	99.9748		3.23105	63.6873
636.132	82.3697	3.23105	99.9745		3.23486	63.4113
635.997	82.3612	3.23486	99.9742		3.23868	63.1433
635.863	82.3622	3.23868	99.9739		3.24249	62.8833
635.728	82.3564	3.24249	99.9737		3.24631	62.6311
635.593	82.3542	3.24631	99.9734		3.25012	62.3866
635.459	82.3449	3.25012	99.9731		3.25394	62.1496
635.324	82.3336	3.25394	99.9728		3.25775	61.9199
635.189	82.3301	3.25775	99.9725		3.26157	61.6975
635.055	82.3254	3.26157	99.9722		3.26538	61.4821
634.921	82.3104	3.26538	99.9719		3.2692	61.2738
634.786	82.3326	3.2692	99.9716		3.27301	61.0722
634.652	82.3296	3.27301	99.9713		3.27682	60.8775
634.518	82.3339	3.27682	99.971		3.28064	60.6893
634.384	82.335	3.28064	99.9707		3.28445	60.5077
634.249	82.3272	3.28445	99.9704		3.28827	60.3325
634.115	82.3278	3.28827	99.9701		3.29208	60.1635
633.981	82.3307	3.29208	99.9698		3.2959	60.0007
633.847	82.3284	3.2959	99.9695		3.29971	59.844
633.714	82.3348	3.29971	99.9691		3.30353	59.6932
633.58	82.3266	3.30353	99.9688		3.30734	59.5481
633.446	82.3413	3.30734	99.9685		3.31116	59.4088
633.312	82.3551	3.31116	99.9682		3.31497	59.275
633.179	82.3672	3.31497	99.9679		3.31879	59.1466
633.045	82.3571	3.31879	99.9676		3.3226	59.0234
632.911	82.3738	3.3226	99.9673		3.32642	58.9053
632.778	82.3846	3.32642	99.967		3.33023	58.7921
632.644	82.401	3.33023	99.9667		3.33405	58.6836
632.511	82.4164	3.33405	99.9664		3.33786	58.5796
632.378	82.4432	3.33786	99.9661		3.34167	58.48
632.244	82.4676	3.34167	99.9658		3.34549	58.3845
632.111	82.5198	3.34549	99.9655		3.3493	58.2928
631.978	82.5327	3.3493	99.9652		3.35312	58.2049
631.845	82.5365	3.35312	99.965		3.35693	58.1204
631.712	82.5482	3.35693	99.9647		3.36075	58.039
631.579	82.549	3.36075	99.9644		3.36456	57.9605
631.446	82.5616	3.36456	99.9641		3.36838	57.8847
631.313	82.5685	3.36838	99.9638		3.37219	57.8112
631.18	82.5706	3.37219	99.9636		3.37601	57.7397
631.048	82.5669	3.37601	99.9633		3.37982	57.6699
630.915	82.5642	3.37982	99.963		3.38364	57.6016
630.782	82.5853	3.38364	99.9628		3.38745	57.5342
630.65	82.5818	3.38745	99.9625		3.39127	57.4676
630.517	82.5848	3.39127	99.9623		3.39508	57.4014
630.385	82.575	3.39508	99.962		3.3989	57.3351
630.252	82.555	3.3989	99.9618		3.40271	57.2685
630.12	82.5298	3.40271	99.9615		3.40652	57.2012
629.987	82.503	3.40652	99.9613		3.41034	57.1328
629.855	82.4811	3.41034	99.961		3.41415	57.0629
629.723	82.4618	3.41415	99.9608		3.41797	56.9912
629.591	82.4408	3.41797	99.9605		3.42178	56.9174
629.459	82.4253	3.42178	99.9603		3.4256	56.8411
629.327	82.4037	3.4256	99.9601		3.42941	56.7619
629.195	82.3828	3.42941	99.9598		3.43323	56.6795
629.063	82.3555	3.43323	99.9596		3.43704	56.5938
628.931	82.3238	3.43704	99.9593		3.44086	56.5044
628.799	82.2991	3.44086	99.9591		3.44467	56.411
628.667	82.2848	3.44467	99.9589		3.44849	56.3135
628.536	82.2698	3.44849	99.9586		3.4523	56.2117
628.404	82.2608	3.4523	99.9584		3.45612	56.1054
628.272	82.2526	3.45612	99.9581		3.45993	55.9947
628.141	82.2723	3.45993	99.9578		3.46375	55.8794
628.009	82.2731	3.46375	99.9576		3.46756	55.7595
627.878	82.2703	3.46756	99.9573		3.47137	55.6351
627.746	82.2627	3.47137	99.957		3.47519	55.5063
627.615	82.2665	3.47519	99.9568		3.479	55.3731
627.484	82.2696	3.479	99.9565		3.48282	55.2358
627.353	82.2705	3.48282	99.9562		3.48663	55.0946
627.221	82.2677	3.48663	99.9559		3.49045	54.9497
627.09	82.2741	3.49045	99.9555		3.49426	54.8013
626.959	82.2719	3.49426	99.9552		3.49808	54.6499
626.828	82.3057	3.49808	99.9549		3.50189	54.4956
626.697	82.3198	3.50189	99.9545		3.50571	54.3389
626.566	82.3317	3.50571	99.9541		3.50952	54.1802
626.436	82.3473	3.50952	99.9538		3.51334	54.0197
626.305	82.3785	3.51334	99.9534		3.51715	53.8578
626.174	82.394	3.51715	99.953		3.52097	53.6951
626.043	82.4104	3.52097	99.9525		3.52478	53.5318
625.913	82.4415	3.52478	99.9521		3.52859	53.3683
625.782	82.4798	3.52859	99.9516		3.53241	53.2051
625.652	82.5115	3.53241	99.9511		3.53622	53.0424
625.521	82.5756	3.53622	99.9506		3.54004	52.8807
625.391	82.6149	3.54004	99.9501		3.54385	52.7203
625.261	82.6465	3.54385	99.9496		3.54767	52.5614
625.13	82.6709	3.54767	99.949		3.55148	52.4045
625	82.6935	3.55148	99.9484		3.5553	52.2499
624.87	82.7147	3.5553	99.9478		3.55911	52.0977
624.74	82.7293	3.55911	99.9471		3.56293	51.9484
624.61	82.7349	3.56293	99.9465		3.56674	51.802
624.48	82.7448	3.56674	99.9458		3.57056	51.6589
624.35	82.7545	3.57056	99.9451		3.57437	51.5193
624.22	82.7716	3.57437	99.9444		3.57819	51.3833
624.09	82.7596	3.57819	99.9436		3.582	51.2512
623.96	82.7561	3.582	99.9428		3.58582	51.123
623.83	82.7355	3.58582	99.942		3.58963	50.9989
623.701	82.717	3.58963	99.9411		3.59344	50.8791
623.571	82.6961	3.59344	99.9403		3.59726	50.7636
623.441	82.6851	3.59726	99.9394		3.60107	50.6525
623.312	82.6631	3.60107	99.9385		3.60489	50.546
623.182	82.6402	3.60489	99.9375		3.6087	50.4441
623.053	82.6243	3.6087	99.9365		3.61252	50.3467
622.924	82.6125	3.61252	99.9355		3.61633	50.2541
622.794	82.6012	3.61633	99.9345		3.62015	50.1661
622.665	82.5868	3.62015	99.9334		3.62396	50.0828
622.536	82.5691	3.62396	99.9323		3.62778	50.0043
622.407	82.5573	3.62778	99.9312		3.63159	49.9304
622.278	82.5479	3.63159	99.9301		3.63541	49.8613
622.148	82.5359	3.63541	99.9289		3.63922	49.7968
622.019	82.5229	3.63922	99.9277		3.64304	49.7369
621.891	82.5213	3.64304	99.9265		3.64685	49.6816
621.762	82.5204	3.64685	99.9252		3.65067	49.6309
621.633	82.5422	3.65067	99.9239		3.65448	49.5847
621.504	82.5548	3.65448	99.9227		3.65829	49.5429
621.375	82.5584	3.65829	99.9213		3.66211	49.5055
621.247	82.5605	3.66211	99.92		3.66592	49.4725
621.118	82.5654	3.66592	99.9186		3.66974	49.4436
620.989	82.5642	3.66974	99.9172		3.67355	49.419
620.861	82.5669	3.67355	99.9158		3.67737	49.3985
620.732	82.5662	3.67737	99.9144		3.68118	49.3821
620.604	82.5809	3.68118	99.913		3.685	49.3697
620.476	82.5956	3.685	99.9115		3.68881	49.3612
620.347	82.6399	3.68881	99.91		3.69263	49.3565
620.219	82.6716	3.69263	99.9086		3.69644	49.3557
620.091	82.6976	3.69644	99.9071		3.70026	49.3587
619.963	82.7236	3.70026	99.9056		3.70407	49.3654
619.835	82.7489	3.70407	99.9041		3.70789	49.3758
619.707	82.7677	3.70789	99.9026		3.7117	49.3899
619.579	82.7897	3.7117	99.901		3.71552	49.4077
619.451	82.8115	3.71552	99.8995		3.71933	49.4292
619.323	82.8282	3.71933	99.898		3.72314	49.4544
619.195	82.8532	3.72314	99.8964		3.72696	49.4832
619.067	82.8932	3.72696	99.8949		3.73077	49.5159
618.94	82.8992	3.73077	99.8934		3.73459	49.5524
618.812	82.8941	3.73459	99.8919		3.7384	49.5928
618.684	82.8925	3.7384	99.8904		3.74222	49.6372
618.557	82.8925	3.74222	99.8889		3.74603	49.6857
618.429	82.8847	3.74603	99.8874		3.74985	49.7385
618.302	82.8694	3.74985	99.8859		3.75366	49.7957
618.174	82.8481	3.75366	99.8845		3.75748	49.8576
618.047	82.8247	3.75748	99.8831		3.76129	49.9242
617.92	82.7939	3.76129	99.8817		3.76511	49.9959
617.792	82.7799	3.76511	99.8803		3.76892	50.0728
617.665	82.7599	3.76892	99.879		3.77274	50.1554
617.538	82.7359	3.77274	99.8777		3.77655	50.2438
617.411	82.705	3.77655	99.8764		3.78036	50.3383
617.284	82.6735	3.78036	99.8751		3.78418	50.4395
617.157	82.6376	3.78418	99.8739		3.78799	50.5475
617.03	82.6033	3.78799	99.8728		3.79181	50.6629
616.903	82.5664	3.79181	99.8717		3.79562	50.786
616.776	82.5338	3.79562	99.8707		3.79944	50.9174
616.65	82.5112	3.79944	99.8697		3.80325	51.0574
616.523	82.4914	3.80325	99.8687		3.80707	51.2067
616.396	82.4704	3.80707	99.8679		3.81088	51.3658
616.27	82.4522	3.81088	99.8671		3.8147	51.5353
616.143	82.4285	3.8147	99.8663		3.81851	51.7157
616.016	82.4133	3.81851	99.8656		3.82233	51.9077
615.89	82.3821	3.82233	99.865		3.82614	52.112
615.764	82.3675	3.82614	99.8645		3.82996	52.3291
615.637	82.3586	3.82996	99.8641		3.83377	52.5599
615.511	82.3526	3.83377	99.8637		3.83759	52.805
615.385	82.3476	3.83759	99.8634		3.8414	53.065
615.258	82.3753	3.8414	99.8632		3.84521	53.3405
615.132	82.3792	3.84521	99.8631		3.84903	53.6321
615.006	82.3866	3.84903	99.863		3.85284	53.9401
614.88	82.3925	3.85284	99.8631		3.85666	54.2647
614.754	82.3867	3.85666	99.8632		3.86047	54.6058
614.628	82.383	3.86047	99.8635		3.86429	54.9626
614.502	82.3835	3.86429	99.8638		3.8681	55.3341
614.376	82.3889	3.8681	99.8642		3.87192	55.7179
614.251	82.3971	3.87192	99.8647		3.87573	56.1106
614.125	82.4112	3.87573	99.8653		3.87955	56.507
613.999	82.4223	3.87955	99.8659		3.88336	56.8998
613.874	82.422	3.88336	99.8667		3.88718	57.2791
613.748	82.4184	3.88718	99.8675		3.89099	57.632
613.622	82.4169	3.89099	99.8685		3.89481	57.9427
613.497	82.418	3.89481	99.8695		3.89862	58.1931
613.371	82.4104	3.89862	99.8706		3.90244	58.3652
613.246	82.4081	3.90244	99.8717		3.90625	58.4426
613.121	82.4071	3.90625	99.873		3.91006	58.4148
612.995	82.4121	3.91006	99.8742		3.91388	58.2788
612.87	82.421	3.91388	99.8756		3.91769	58.0399
612.745	82.4611	3.91769	99.877		3.92151	57.7109
612.62	82.4872	3.92151	99.8785		3.92532	57.309
612.495	82.5037	3.92532	99.88		3.92914	56.8528
612.37	82.5178	3.92914	99.8816		3.93295	56.3602
612.245	82.524	3.93295	99.8832		3.93677	55.8463
612.12	82.5215	3.93677	99.8848		3.94058	55.3236
611.995	82.5196	3.94058	99.8865		3.9444	54.8013
611.87	82.5147	3.9444	99.8881		3.94821	54.2866
611.746	82.5077	3.94821	99.8898		3.95203	53.7843
611.621	82.4998	3.95203	99.8916		3.95584	53.2976
611.496	82.5127	3.95584	99.8933		3.95966	52.8288
611.372	82.5069	3.95966	99.895		3.96347	52.3792
611.247	82.4945	3.96347	99.8967		3.96729	51.9495
611.122	82.4779	3.96729	99.8984		3.9711	51.54
610.998	82.4561	3.9711	99.9		3.97491	51.1507
610.874	82.4372	3.97491	99.9017		3.97873	50.7816
610.749	82.4249	3.97873	99.9033		3.98254	50.4321
610.625	82.4117	3.98254	99.9048		3.98636	50.1021
610.501	82.4013	3.98636	99.9064		3.99017	49.7912
610.376	82.389	3.99017	99.9078		3.99399	49.4988
610.252	82.3816	3.99399	99.9092		3.9978	49.2246
610.128	82.3654	3.9978	99.9106		4.00162	48.9682
610.004	82.349	4.00162	99.9119		4.00543	48.7292
609.88	82.3325	4.00543	99.9131		4.00925	48.5072
609.756	82.3176	4.00925	99.9142		4.01306	48.302
609.632	82.3054	4.01306	99.9153		4.01688	48.1132
609.508	82.2992	4.01688	99.9163		4.02069	47.9406
609.385	82.2904	4.02069	99.9172		4.02451	47.7838
609.261	82.2819	4.02451	99.918		4.02832	47.6427
609.137	82.2801	4.02832	99.9187		4.03214	47.5172
609.013	82.2931	4.03214	99.9194		4.03595	47.407
608.89	82.2749	4.03595	99.9199		4.03976	47.3119
608.766	82.2606	4.03976	99.9203		4.04358	47.232
608.643	82.2303	4.04358	99.9206		4.04739	47.167
608.519	82.2082	4.04739	99.9208		4.05121	47.117
608.396	82.1942	4.05121	99.921		4.05502	47.0819
608.273	82.1742	4.05502	99.921		4.05884	47.0617
608.149	82.154	4.05884	99.9208		4.06265	47.0563
608.026	82.1357	4.06265	99.9206		4.06647	47.0658
607.903	82.1327	4.06647	99.9203		4.07028	47.0903
607.78	82.1488	4.07028	99.9199		4.0741	47.1297
607.656	82.1649	4.0741	99.9193		4.07791	47.1841
607.533	82.1837	4.07791	99.9186		4.08173	47.2537
607.41	82.2005	4.08173	99.9179		4.08554	47.3385
607.287	82.2231	4.08554	99.917		4.08936	47.4387
607.165	82.2447	4.08936	99.916		4.09317	47.5543
607.042	82.28	4.09317	99.9149		4.09698	47.6855
606.919	82.3179	4.09698	99.9137		4.1008	47.8325
606.796	82.3574	4.1008	99.9124		4.10461	47.9953
606.673	82.4014	4.10461	99.911		4.10843	48.1741
606.551	82.4634	4.10843	99.9095		4.11224	48.3691
606.428	82.4886	4.11224	99.9079		4.11606	48.5804
606.306	82.5076	4.11606	99.9062		4.11987	48.8081
606.183	82.527	4.11987	99.9044		4.12369	49.0523
606.061	82.5462	4.12369	99.9025		4.1275	49.3129
605.938	82.5671	4.1275	99.9005		4.13132	49.5901
605.816	82.5813	4.13132	99.8985		4.13513	49.8836
605.694	82.5916	4.13513	99.8964		4.13895	50.1934
605.571	82.6054	4.13895	99.8942		4.14276	50.5192
605.449	82.6233	4.14276	99.8919		4.14658	50.8605
605.327	82.6716	4.14658	99.8896		4.15039	51.2167
605.205	82.6959	4.15039	99.8872		4.15421	51.5869
605.083	82.7217	4.15421	99.8848		4.15802	51.9701
604.961	82.7437	4.15802	99.8823		4.16183	52.3647
604.839	82.7587	4.16183	99.8798		4.16565	52.7691
604.717	82.7696	4.16565	99.8772		4.16946	53.1809
604.595	82.7843	4.16946	99.8746		4.17328	53.5974
604.473	82.7884	4.17328	99.872		4.17709	54.0155
604.351	82.7987	4.17709	99.8694		4.18091	54.4314
604.23	82.7997	4.18091	99.8667		4.18472	54.8411
604.108	82.8138	4.18472	99.8641		4.18854	55.2401
603.986	82.8209	4.18854	99.8615		4.19235	55.6241
603.865	82.8297	4.19235	99.8589		4.19617	55.9886
603.743	82.8309	4.19617	99.8563		4.19998	56.3299
603.622	82.8321	4.19998	99.8537		4.2038	56.645
603.5	82.8241	4.2038	99.8512		4.20761	56.9321
603.379	82.8134	4.20761	99.8487		4.21143	57.1909
603.258	82.8078	4.21143	99.8463		4.21524	57.4226
603.136	82.8096	4.21524	99.8439		4.21906	57.6302
603.015	82.8109	4.21906	99.8416		4.22287	57.8177
602.894	82.8273	4.22287	99.8394		4.22668	57.9905
602.773	82.8337	4.22668	99.8372		4.2305	58.1546
602.652	82.8376	4.2305	99.8352		4.23431	58.3165
602.531	82.8395	4.23431	99.8332		4.23813	58.4829
602.41	82.8452	4.23813	99.8313		4.24194	58.6602
602.289	82.8423	4.24194	99.8296		4.24576	58.855
602.168	82.844	4.24576	99.8279		4.24957	59.0732
602.047	82.8576	4.24957	99.8264		4.25339	59.3207
601.926	82.8614	4.25339	99.825		4.2572	59.6026
601.805	82.8733	4.2572	99.8237		4.26102	59.9238
601.685	82.9088	4.26102	99.8225		4.26483	60.2885
601.564	82.9178	4.26483	99.8215		4.26865	60.6994
601.443	82.9299	4.26865	99.8206		4.27246	61.1574
601.323	82.9292	4.27246	99.8199		4.27628	61.6601
601.202	82.9254	4.27628	99.8193		4.28009	62.1985
601.082	82.92	4.28009	99.8188		4.28391	62.754
600.962	82.9165	4.28391	99.8185		4.28772	63.2917
600.841	82.9098	4.28772	99.8183		4.29153	63.7556
600.721	82.9004	4.29153	99.8183		4.29535	64.0683
600.601	82.8985	4.29535	99.8183		4.29916	64.1453
600.48	82.9184	4.29916	99.8186		4.30298	63.9282
600.36	82.9181	4.30298	99.819		4.30679	63.4156
600.24	82.9095	4.30679	99.8195		4.31061	62.6641
600.12	82.8987	4.31061	99.8201		4.31442	61.7573
600	82.8836	4.31442	99.8208		4.31824	60.7735
599.88	82.8655	4.31824	99.8217		4.32205	59.7694
599.76	82.8417	4.32205	99.8227		4.32587	58.7807
599.64	82.8221	4.32587	99.8238		4.32968	57.8269
599.52	82.8044	4.32968	99.825		4.3335	56.9174
599.401	82.7943	4.3335	99.8263		4.33731	56.0555
599.281	82.7984	4.33731	99.8277		4.34113	55.2415
599.161	82.7648	4.34113	99.8291		4.34494	54.4736
599.042	82.7338	4.34494	99.8306		4.34875	53.7493
598.922	82.6995	4.34875	99.8322		4.35257	53.0658
598.802	82.6632	4.35257	99.8338		4.35638	52.4203
598.683	82.6228	4.35638	99.8355		4.3602	51.8101
598.563	82.5919	4.3602	99.8372		4.36401	51.2325
598.444	82.5554	4.36401	99.839		4.36783	50.6852
598.325	82.52	4.36783	99.8407		4.37164	50.1661
598.205	82.4874	4.37164	99.8424		4.37546	49.6731
598.086	82.4646	4.37546	99.8441		4.37927	49.2044
597.967	82.433	4.37927	99.8458		4.38309	48.7584
597.848	82.4013	4.38309	99.8475		4.3869	48.3336
597.729	82.3702	4.3869	99.8491		4.39072	47.9285
597.61	82.3525	4.39072	99.8506		4.39453	47.5421
597.491	82.3313	4.39453	99.8521		4.39835	47.173
597.372	82.3248	4.39835	99.8535		4.40216	46.8203
597.253	82.32	4.40216	99.8548		4.40598	46.4829
597.134	82.3234	4.40598	99.856		4.40979	46.1601
597.015	82.3242	4.40979	99.857		4.4136	45.8509
596.896	82.3535	4.4136	99.8579		4.41742	45.5545
596.777	82.3628	4.41742	99.8587		4.42123	45.2703
596.659	82.3738	4.42123	99.8593		4.42505	44.9976
596.54	82.3883	4.42505	99.8598		4.42886	44.7358
596.421	82.3988	4.42886	99.8601		4.43268	44.4842
596.303	82.4206	4.43268	99.8601		4.43649	44.2424
596.184	82.4421	4.43649	99.86		4.44031	44.0099
596.066	82.4613	4.44031	99.8597		4.44412	43.7861
595.948	82.4829	4.44412	99.8592		4.44794	43.5705
595.829	82.52	4.44794	99.8584		4.45175	43.3629
595.711	82.5717	4.45175	99.8575		4.45557	43.1628
595.593	82.5951	4.45557	99.8563		4.45938	42.9698
595.474	82.6207	4.45938	99.8548		4.4632	42.7835
595.356	82.6444	4.4632	99.8531		4.46701	42.6037
595.238	82.6657	4.46701	99.8512		4.47083	42.43
595.12	82.6966	4.47083	99.8491		4.47464	42.2621
595.002	82.7185	4.47464	99.8466		4.47845	42.0997
594.884	82.7399	4.47845	99.844		4.48227	41.9426
594.766	82.759	4.48227	99.8411		4.48608	41.7906
594.648	82.7932	4.48608	99.838		4.4899	41.6433
594.53	82.8281	4.4899	99.8346		4.49371	41.5006
594.413	82.8459	4.49371	99.8311		4.49753	41.3623
594.295	82.8569	4.49753	99.8273		4.50134	41.2281
594.177	82.8744	--	--
594.059	82.8808	--	--
593.942	82.8785	--	--
593.824	82.8755	--	--
593.707	82.8704	--	--
593.589	82.8625	--	--
593.472	82.8624	--	--
593.354	82.8755	--	--
593.237	82.8663	--	--
593.12	82.855	--	--
593.003	82.8398	--	--
592.885	82.8213	--	--
592.768	82.7994	--	--
592.651	82.788	--	--
592.534	82.7652	--	--
592.417	82.7439	--	--
592.3	82.7255	--	--
592.183	82.7238	--	--
592.066	82.7192	--	--
591.949	82.7102	--	--
591.833	82.6946	--	--
591.716	82.6838	--	--
591.599	82.6774	--	--
591.483	82.6746	--	--
591.366	82.6706	--	--
591.25	82.6686	--	--
591.133	82.669	--	--
591.017	82.6727	--	--
590.9	82.6633	--	--
590.784	82.6492	--	--
590.667	82.6425	--	--
590.551	82.6336	--	--
590.435	82.6323	--	--
590.319	82.6253	--	--
590.203	82.6278	--	--
590.087	82.6352	--	--
589.971	82.6411	--	--
589.855	82.66	--	--
589.739	82.6706	--	--
589.623	82.6808	--	--
589.507	82.6911	--	--
589.391	82.6997	--	--
589.275	82.7126	--	--
589.159	82.723	--	--
589.044	82.7418	--	--
588.928	82.7616	--	--
588.813	82.7865	--	--
588.697	82.8293	--	--
588.582	82.8629	--	--
588.466	82.8893	--	--
588.351	82.9099	--	--
588.235	82.9193	--	--
588.12	82.9309	--	--
588.005	82.9394	--	--
587.889	82.9471	--	--
587.774	82.9625	--	--
587.659	82.9831	--	--
587.544	83.0236	--	--
587.429	83.0321	--	--
587.314	83.0388	--	--
587.199	83.0455	--	--
587.084	83.0453	--	--
586.969	83.0454	--	--
586.854	83.0464	--	--
586.74	83.0371	--	--
586.625	83.0317	--	--
586.51	83.0279	--	--
586.396	83.047	--	--
586.281	83.0442	--	--
586.166	83.0357	--	--
586.052	83.0271	--	--
585.938	83.0181	--	--
585.823	83.0078	--	--
585.709	82.9868	--	--
585.594	82.9659	--	--
585.48	82.9455	--	--
585.366	82.92	--	--
585.252	82.9027	--	--
585.138	82.8857	--	--
585.023	82.8603	--	--
584.909	82.8435	--	--
584.795	82.8265	--	--
584.681	82.8137	--	--
584.567	82.7976	--	--
584.454	82.7867	--	--
584.34	82.7702	--	--
584.226	82.7668	--	--
584.112	82.779	--	--
583.998	82.7836	--	--
583.885	82.7843	--	--
583.771	82.7821	--	--
583.658	82.7839	--	--
583.544	82.7905	--	--
583.431	82.8034	--	--
583.317	82.8146	--	--
583.204	82.84	--	--
583.09	82.8702	--	--
582.977	82.9162	--	--
582.864	82.9333	--	--
582.751	82.9471	--	--
582.637	82.9591	--	--
582.524	82.9726	--	--
582.411	82.9887	--	--
582.298	83.0041	--	--
582.185	83.0214	--	--
582.072	83.0421	--	--
581.959	83.0625	--	--
581.846	83.1078	--	--
581.734	83.1275	--	--
581.621	83.1475	--	--
581.508	83.1622	--	--
581.395	83.1714	--	--
581.283	83.1856	--	--
581.17	83.1921	--	--
581.058	83.1979	--	--
580.945	83.2057	--	--
580.833	83.2181	--	--
580.72	83.2312	--	--
580.608	83.2244	--	--
580.495	83.2151	--	--
580.383	83.203	--	--
580.271	83.1891	--	--
580.159	83.1763	--	--
580.046	83.1635	--	--
579.934	83.153	--	--
579.822	83.1405	--	--
579.71	83.1286	--	--
579.598	83.1436	--	--
579.486	83.1422	--	--
579.374	83.1378	--	--
579.262	83.1296	--	--
579.151	83.1184	--	--
579.039	83.1048	--	--
578.927	83.0941	--	--
578.815	83.0898	--	--
578.704	83.0826	--	--
578.592	83.083	--	--
578.481	83.0964	--	--
578.369	83.099	--	--
578.258	83.0955	--	--
578.146	83.1009	--	--
578.035	83.1109	--	--
577.923	83.1152	--	--
577.812	83.1193	--	--
577.701	83.1274	--	--
577.59	83.1352	--	--
577.478	83.1359	--	--
577.367	83.1635	--	--
577.256	83.1727	--	--
577.145	83.1812	--	--
577.034	83.1891	--	--
576.923	83.1951	--	--
576.812	83.1923	--	--
576.701	83.196	--	--
576.59	83.197	--	--
576.48	83.2044	--	--
576.369	83.2178	--	--
576.258	83.2505	--	--
576.147	83.256	--	--
576.037	83.2552	--	--
575.926	83.2476	--	--
575.816	83.2351	--	--
575.705	83.227	--	--
575.595	83.2124	--	--
575.484	83.198	--	--
575.374	83.1832	--	--
575.264	83.1707	--	--
575.153	83.1595	--	--
575.043	83.1489	--	--
574.933	83.1332	--	--
574.823	83.1228	--	--
574.713	83.1101	--	--
574.603	83.0994	--	--
574.493	83.0929	--	--
574.383	83.0857	--	--
574.273	83.087	--	--
574.163	83.0953	--	--
574.053	83.1288	--	--
573.943	83.1445	--	--
573.833	83.1625	--	--
573.723	83.1799	--	--
573.614	83.2007	--	--
573.504	83.2357	--	--
573.394	83.2724	--	--
573.285	83.3043	--	--
573.175	83.3373	--	--
573.066	83.3774	--	--
572.956	83.4335	--	--
572.847	83.4676	--	--
572.738	83.4978	--	--
572.628	83.5264	--	--
572.519	83.5484	--	--
572.41	83.5643	--	--
572.301	83.5849	--	--
572.191	83.6068	--	--
572.082	83.6183	--	--
571.973	83.6317	--	--
571.864	83.6603	--	--
571.755	83.6604	--	--
571.646	83.6608	--	--
571.537	83.6605	--	--
571.429	83.6637	--	--
571.32	83.6611	--	--
571.211	83.6581	--	--
571.102	83.6486	--	--
570.994	83.643	--	--
570.885	83.6393	--	--
570.776	83.6392	--	--
570.668	83.6212	--	--
570.559	83.591	--	--
570.451	83.5618	--	--
570.342	83.5368	--	--
570.234	83.5137	--	--
570.125	83.485	--	--
570.017	83.4542	--	--
569.909	83.4319	--	--
569.801	83.4107	--	--
569.692	83.4195	--	--
569.584	83.4199	--	--
569.476	83.416	--	--
569.368	83.4099	--	--
569.26	83.398	--	--
569.152	83.3855	--	--
569.044	83.3764	--	--
568.936	83.3686	--	--
568.828	83.3656	--	--
568.72	83.3695	--	--
568.613	83.4132	--	--
568.505	83.4233	--	--
568.397	83.4251	--	--
568.289	83.42	--	--
568.182	83.4112	--	--
568.074	83.3969	--	--
567.967	83.3683	--	--
567.859	83.3334	--	--
567.752	83.3012	--	--
567.644	83.27	--	--
567.537	83.297	--	--
567.43	83.2928	--	--
567.322	83.2781	--	--
567.215	83.2536	--	--
567.108	83.2217	--	--
567.001	83.1814	--	--
566.893	83.1337	--	--
566.786	83.0824	--	--
566.679	83.0252	--	--
566.572	82.9636	--	--
566.465	82.9773	--	--
566.358	82.9631	--	--
566.251	82.9384	--	--
566.145	82.9053	--	--
566.038	82.8595	--	--
565.931	82.7996	--	--
565.824	82.7353	--	--
565.718	82.6729	--	--
565.611	82.615	--	--
565.504	82.5569	--	--
565.398	82.5611	--	--
565.291	82.5534	--	--
565.185	82.5349	--	--
565.078	82.5167	--	--
564.972	82.4924	--	--
564.865	82.4623	--	--
564.759	82.4335	--	--
564.653	82.4052	--	--
564.546	82.3878	--	--
564.44	82.3674	--	--
564.334	82.42	--	--
564.228	82.4306	--	--
564.122	82.427	--	--
564.016	82.4114	--	--
563.91	82.3939	--	--
563.804	82.3706	--	--
563.698	82.3456	--	--
563.592	82.323	--	--
563.486	82.3029	--	--
563.38	82.2844	--	--
563.274	82.3515	--	--
563.169	82.36	--	--
563.063	82.3584	--	--
562.957	82.3453	--	--
562.852	82.3305	--	--
562.746	82.308	--	--
562.641	82.2825	--	--
562.535	82.2589	--	--
562.43	82.2443	--	--
562.324	82.2356	--	--
562.219	82.3232	--	--
562.114	82.3239	--	--
562.008	82.3187	--	--
561.903	82.3035	--	--
561.798	82.2822	--	--
561.693	82.2593	--	--
561.587	82.2328	--	--
561.482	82.2052	--	--
561.377	82.1742	--	--
561.272	82.1532	--	--
561.167	82.24	--	--
561.062	82.2312	--	--
560.957	82.2092	--	--
560.852	82.1751	--	--
560.748	82.1371	--	--
560.643	82.0966	--	--
560.538	82.0532	--	--
560.433	82.0162	--	--
560.329	81.9887	--	--
560.224	81.9636	--	--
560.119	82.0316	--	--
560.015	82.0289	--	--
559.91	82.0102	--	--
559.806	81.9819	--	--
559.701	81.9508	--	--
559.597	81.9174	--	--
559.493	81.8928	--	--
559.388	81.8697	--	--
559.284	81.8556	--	--
559.18	81.8465	--	--
559.076	81.934	--	--
558.971	81.9394	--	--
558.867	81.9309	--	--
558.763	81.9189	--	--
558.659	81.9009	--	--
558.555	81.8763	--	--
558.451	81.852	--	--
558.347	81.8373	--	--
558.243	81.8306	--	--
558.14	81.8348	--	--
558.036	81.9401	--	--
557.932	81.9442	--	--
557.828	81.9427	--	--
557.724	81.9342	--	--
557.621	81.929	--	--
557.517	81.9182	--	--
557.414	81.9102	--	--
557.31	81.9084	--	--
557.207	81.9196	--	--
557.103	81.9415	--	--
557	82.054	--	--
556.896	82.0659	--	--
556.793	82.0773	--	--
556.69	82.0804	--	--
556.586	82.0857	--	--
556.483	82.0862	--	--
556.38	82.0854	--	--
556.277	82.0927	--	--
556.174	82.1103	--	--
556.07	82.1467	--	--
555.967	82.2587	--	--
555.864	82.2743	--	--
555.761	82.2847	--	--
555.658	82.2935	--	--
555.556	82.3059	--	--
555.453	82.3121	--	--
555.35	82.3215	--	--
555.247	82.3431	--	--
555.144	82.3719	--	--
555.042	82.4133	--	--
554.939	82.5136	--	--
554.836	82.5281	--	--
554.734	82.5352	--	--
554.631	82.5454	--	--
554.529	82.5578	--	--
554.426	82.5719	--	--
554.324	82.5916	--	--
554.221	82.6157	--	--
554.119	82.6494	--	--
554.017	82.6933	--	--
553.914	82.7753	--	--
553.812	82.7764	--	--
553.71	82.7774	--	--
553.608	82.7845	--	--
553.506	82.7957	--	--
553.403	82.8152	--	--
553.301	82.8469	--	--
553.199	82.8955	--	--
553.097	82.9542	--	--
552.995	83.0279	--	--
552.893	83.118	--	--
552.792	83.1294	--	--
552.69	83.1487	--	--
552.588	83.1732	--	--
552.486	83.2106	--	--
552.384	83.2474	--	--
552.283	83.2953	--	--
552.181	83.3579	--	--
552.08	83.437	--	--
551.978	83.5304	--	--
551.876	83.6187	--	--
551.775	83.6411	--	--
551.673	83.6755	--	--
551.572	83.7209	--	--
551.471	83.7777	--	--
551.369	83.8337	--	--
551.268	83.9043	--	--
551.167	83.987	--	--
551.065	84.0803	--	--
550.964	84.1938	--	--
550.863	84.2662	--	--
550.762	84.2864	--	--
550.661	84.3158	--	--
550.56	84.3552	--	--
550.459	84.4063	--	--
550.358	84.4676	--	--
550.257	84.5413	--	--
550.156	84.6204	--	--
550.055	84.7103	--	--
549.954	84.81	--	--
549.853	84.8572	--	--
549.753	84.8741	--	--
549.652	84.9068	--	--
549.551	84.9468	--	--
549.451	84.9969	--	--
549.35	85.0548	--	--
549.249	85.1214	--	--
549.149	85.2003	--	--
549.048	85.2837	--	--
548.948	85.3737	--	--
548.847	85.4042	--	--
548.747	85.4338	--	--
548.647	85.4755	--	--
548.546	85.5241	--	--
548.446	85.5755	--	--
548.346	85.637	--	--
548.246	85.709	--	--
548.145	85.7793	--	--
548.045	85.8474	--	--
547.945	85.9186	--	--
547.845	85.914	--	--
547.745	85.9251	--	--
547.645	85.9496	--	--
547.545	85.9838	--	--
547.445	86.0235	--	--
547.345	86.0639	--	--
547.246	86.1104	--	--
547.146	86.1564	--	--
547.046	86.1994	--	--
546.946	86.24	--	--
546.847	86.2079	--	--
546.747	86.2086	--	--
546.647	86.2265	--	--
546.548	86.2489	--	--
546.448	86.271	--	--
546.349	86.2922	--	--
546.249	86.322	--	--
546.15	86.3473	--	--
546.05	86.3695	--	--
545.951	86.3787	--	--
545.852	86.3202	--	--
545.752	86.3272	--	--
545.653	86.3467	--	--
545.554	86.3743	--	--
545.455	86.4047	--	--
545.355	86.4374	--	--
545.256	86.4639	--	--
545.157	86.4865	--	--
545.058	86.5022	--	--
544.959	86.5052	--	--
544.86	86.4388	--	--
544.761	86.4424	--	--
544.662	86.4562	--	--
544.563	86.4715	--	--
544.465	86.4932	--	--
544.366	86.5142	--	--
544.267	86.5332	--	--
544.168	86.5489	--	--
544.07	86.5506	--	--
543.971	86.544	--	--
543.872	86.4637	--	--
543.774	86.4609	--	--
543.675	86.4591	--	--
543.577	86.4621	--	--
543.478	86.4717	--	--
543.38	86.4841	--	--
543.281	86.4843	--	--
543.183	86.4744	--	--
543.085	86.4565	--	--
542.986	86.4304	--	--
542.888	86.3393	--	--
542.79	86.3317	--	--
542.692	86.3244	--	--
542.594	86.32	--	--
542.495	86.318	--	--
542.397	86.3144	--	--
542.299	86.3065	--	--
542.201	86.2933	--	--
542.103	86.2715	--	--
542.005	86.2399	--	--
541.908	86.148	--	--
541.81	86.1351	--	--
541.712	86.1348	--	--
541.614	86.1342	--	--
541.516	86.1385	--	--
541.419	86.1454	--	--
541.321	86.1554	--	--
541.223	86.1559	--	--
541.126	86.1494	--	--
541.028	86.1336	--	--
540.93	86.0804	--	--
540.833	86.0877	--	--
540.735	86.0947	--	--
540.638	86.102	--	--
540.541	86.1069	--	--
540.443	86.1121	--	--
540.346	86.1104	--	--
540.249	86.1018	--	--
540.151	86.0814	--	--
540.054	86.0532	--	--
539.957	85.9741	--	--
539.86	85.9579	--	--
539.763	85.9474	--	--
539.665	85.9369	--	--
539.568	85.9305	--	--
539.471	85.923	--	--
539.374	85.9147	--	--
539.277	85.9026	--	--
539.18	85.879	--	--
539.084	85.8495	--	--
538.987	85.7725	--	--
538.89	85.7664	--	--
538.793	85.7659	--	--
538.696	85.7756	--	--
538.6	85.7833	--	--
538.503	85.7885	--	--
538.406	85.7916	--	--
538.31	85.7952	--	--
538.213	85.7884	--	--
538.117	85.7714	--	--
538.02	85.7122	--	--
537.924	85.7122	--	--
537.827	85.7104	--	--
537.731	85.7152	--	--
537.634	85.726	--	--
537.538	85.7343	--	--
537.442	85.7388	--	--
537.346	85.7429	--	--
537.249	85.7401	--	--
537.153	85.7366	--	--
537.057	85.7021	--	--
536.961	85.7172	--	--
536.865	85.7366	--	--
536.769	85.7546	--	--
536.673	85.7749	--	--
536.577	85.7943	--	--
536.481	85.8115	--	--
536.385	85.822	--	--
536.289	85.8311	--	--
536.193	85.8356	--	--
536.097	85.7948	--	--
536.001	85.7888	--	--
535.906	85.7783	--	--
535.81	85.7784	--	--
535.714	85.7821	--	--
535.619	85.7797	--	--
535.523	85.7748	--	--
535.427	85.7686	--	--
535.332	85.7584	--	--
535.236	85.7434	--	--
535.141	85.6901	--	--
535.045	85.6767	--	--
534.95	85.6691	--	--
534.855	85.6679	--	--
534.759	85.6722	--	--
534.664	85.6767	--	--
534.569	85.6775	--	--
534.474	85.6813	--	--
534.378	85.681	--	--
534.283	85.6742	--	--
534.188	85.6321	--	--
534.093	85.6394	--	--
533.998	85.6453	--	--
533.903	85.6535	--	--
533.808	85.6611	--	--
533.713	85.6727	--	--
533.618	85.6855	--	--
533.523	85.6946	--	--
533.428	85.6972	--	--
533.333	85.6978	--	--
533.239	85.6798	--	--
533.144	85.6975	--	--
533.049	85.7149	--	--
532.954	85.7345	--	--
532.86	85.7593	--	--
532.765	85.7784	--	--
532.67	85.7955	--	--
532.576	85.8095	--	--
532.481	85.8204	--	--
532.387	85.8329	--	--
532.292	85.8025	--	--
532.198	85.8028	--	--
532.104	85.8046	--	--
532.009	85.8119	--	--
531.915	85.8223	--	--
531.821	85.8313	--	--
531.726	85.8377	--	--
531.632	85.8455	--	--
531.538	85.8481	--	--
531.444	85.844	--	--
531.35	85.8215	--	--
531.256	85.8303	--	--
531.161	85.8425	--	--
531.067	85.8607	--	--
530.973	85.8758	--	--
530.879	85.8869	--	--
530.786	85.9023	--	--
530.692	85.918	--	--
530.598	85.9176	--	--
530.504	85.9106	--	--
530.41	85.8736	--	--
530.316	85.87	--	--
530.223	85.8686	--	--
530.129	85.8741	--	--
530.035	85.8781	--	--
529.942	85.88	--	--
529.848	85.8761	--	--
529.755	85.8704	--	--
529.661	85.8517	--	--
529.568	85.8341	--	--
529.474	85.7957	--	--
529.381	85.7973	--	--
529.287	85.7908	--	--
529.194	85.7873	--	--
529.101	85.7905	--	--
529.007	85.7883	--	--
528.914	85.7865	--	--
528.821	85.7756	--	--
528.728	85.7617	--	--
528.634	85.7497	--	--
528.541	85.7033	--	--
528.448	85.6803	--	--
528.355	85.6595	--	--
528.262	85.6412	--	--
528.169	85.6295	--	--
528.076	85.6174	--	--
527.983	85.6079	--	--
527.89	85.5882	--	--
527.797	85.5735	--	--
527.704	85.5565	--	--
527.612	85.5081	--	--
527.519	85.502	--	--
527.426	85.4973	--	--
527.333	85.5041	--	--
527.241	85.5118	--	--
527.148	85.5208	--	--
527.056	85.537	--	--
526.963	85.56	--	--
526.87	85.5765	--	--
526.778	85.5906	--	--
526.685	85.5749	--	--
526.593	85.5717	--	--
526.501	85.5768	--	--
526.408	85.5797	--	--
526.316	85.5828	--	--
526.223	85.5868	--	--
526.131	85.5866	--	--
526.039	85.5859	--	--
525.947	85.5674	--	--
525.855	85.5549	--	--
525.762	85.5134	--	--
525.67	85.4979	--	--
525.578	85.4892	--	--
525.486	85.4908	--	--
525.394	85.4926	--	--
525.302	85.491	--	--
525.21	85.4958	--	--
525.118	85.5013	--	--
525.026	85.5158	--	--
524.934	85.5299	--	--
524.843	85.5247	--	--
524.751	85.5425	--	--
524.659	85.5536	--	--
524.567	85.573	--	--
524.476	85.5912	--	--
524.384	85.6129	--	--
524.292	85.6336	--	--
524.201	85.6515	--	--
524.109	85.6751	--	--
524.017	85.6924	--	--
523.926	85.6677	--	--
523.834	85.6778	--	--
523.743	85.6903	--	--
523.652	85.7102	--	--
523.56	85.7354	--	--
523.469	85.7621	--	--
523.378	85.7848	--	--
523.286	85.8038	--	--
523.195	85.831	--	--
523.104	85.8465	--	--
523.013	85.8293	--	--
522.921	85.8438	--	--
522.83	85.8604	--	--
522.739	85.8822	--	--
522.648	85.9045	--	--
522.557	85.9269	--	--
522.466	85.9519	--	--
522.375	85.9669	--	--
522.284	85.9699	--	--
522.193	85.9774	--	--
522.102	85.9495	--	--
522.011	85.9474	--	--
521.921	85.9453	--	--
521.83	85.9438	--	--
521.739	85.9463	--	--
521.648	85.9532	--	--
521.558	85.9543	--	--
521.467	85.9649	--	--
521.376	85.9668	--	--
521.286	85.9754	--	--
521.195	85.9444	--	--
521.105	85.9476	--	--
521.014	85.9626	--	--
520.924	85.9823	--	--
520.833	86.0083	--	--
520.743	86.0356	--	--
520.653	86.0717	--	--
520.562	86.1118	--	--
520.472	86.1565	--	--
520.382	86.1895	--	--
520.291	86.1795	--	--
520.201	86.1882	--	--
520.111	86.2123	--	--
520.021	86.2486	--	--
519.931	86.2856	--	--
519.841	86.3176	--	--
519.751	86.3446	--	--
519.66	86.3761	--	--
519.57	86.3965	--	--
519.481	86.4068	--	--
519.391	86.4148	--	--
519.301	86.4558	--	--
519.211	86.4881	--	--
519.121	86.5203	--	--
519.031	86.54	--	--
518.941	86.5537	--	--
518.852	86.5522	--	--
518.762	86.549	--	--
518.672	86.529	--	--
518.583	86.5041	--	--
518.493	86.5302	--	--
518.403	86.5692	--	--
518.314	86.5912	--	--
518.224	86.5944	--	--
518.135	86.5811	--	--
518.045	86.5512	--	--
517.956	86.5064	--	--
517.866	86.445	--	--
517.777	86.3736	--	--
517.688	86.2908	--	--
517.598	86.2385	--	--
517.509	86.197	--	--
517.42	86.139	--	--
517.331	86.0716	--	--
517.241	85.9832	--	--
517.152	85.883	--	--
517.063	85.7701	--	--
516.974	85.6522	--	--
516.885	85.5196	--	--
516.796	85.3792	--	--
516.707	85.2865	--	--
516.618	85.2155	--	--
516.529	85.1365	--	--
516.44	85.0542	--	--
516.351	84.9615	--	--
516.262	84.8615	--	--
516.173	84.7536	--	--
516.085	84.6406	--	--
515.996	84.5188	--	--
515.907	84.3887	--	--
515.818	84.3155	--	--
515.73	84.2857	--	--
515.641	84.2523	--	--
515.553	84.2047	--	--
515.464	84.1536	--	--
515.375	84.0978	--	--
515.287	84.0513	--	--
515.198	84.0032	--	--
515.11	83.9518	--	--
515.021	83.9102	--	--
514.933	83.9907	--	--
514.845	84.0515	--	--
514.756	84.0841	--	--
514.668	84.1084	--	--
514.58	84.1133	--	--
514.492	84.1098	--	--
514.403	84.0973	--	--
514.315	84.0847	--	--
514.227	84.0727	--	--
514.139	84.0659	--	--
514.051	84.1569	--	--
513.963	84.1681	--	--
513.875	84.1573	--	--
513.787	84.1297	--	--
513.699	84.0868	--	--
513.611	84.0271	--	--
513.523	83.9622	--	--
513.435	83.8945	--	--
513.347	83.8252	--	--
513.259	83.7605	--	--
513.171	83.8147	--	--
513.084	83.7903	--	--
512.996	83.7438	--	--
512.908	83.6843	--	--
512.821	83.6061	--	--
512.733	83.5248	--	--
512.645	83.4415	--	--
512.558	83.3616	--	--
512.47	83.2851	--	--
512.383	83.2118	--	--
512.295	83.2699	--	--
512.208	83.2518	--	--
512.12	83.2134	--	--
512.033	83.1613	--	--
511.945	83.0954	--	--
511.858	83.0248	--	--
511.771	82.9487	--	--
511.683	82.876	--	--
511.596	82.8128	--	--
511.509	82.7592	--	--
511.422	82.8344	--	--
511.335	82.8342	--	--
511.247	82.817	--	--
511.16	82.7938	--	--
511.073	82.7674	--	--
510.986	82.7364	--	--
510.899	82.7075	--	--
510.812	82.6886	--	--
510.725	82.6803	--	--
510.638	82.6895	--	--
510.551	82.8305	--	--
510.465	82.832	--	--
510.378	82.8072	--	--
510.291	82.7726	--	--
510.204	82.7273	--	--
510.117	82.6841	--	--
510.031	82.6488	--	--
509.944	82.6135	--	--
509.857	82.5914	--	--
509.771	82.5843	--	--
509.684	82.6993	--	--
509.597	82.6954	--	--
509.511	82.6753	--	--
509.424	82.6458	--	--
509.338	82.6069	--	--
509.251	82.571	--	--
509.165	82.5463	--	--
509.079	82.5266	--	--
508.992	82.5229	--	--
508.906	82.541	--	--
508.82	82.6621	--	--
508.733	82.6608	--	--
508.647	82.6552	--	--
508.561	82.648	--	--
508.475	82.6398	--	--
508.388	82.6394	--	--
508.302	82.6534	--	--
508.216	82.6805	--	--
508.13	82.7232	--	--
508.044	82.7849	--	--
507.958	82.9331	--	--
507.872	82.9495	--	--
507.786	82.9584	--	--
507.7	82.9721	--	--
507.614	82.9916	--	--
507.528	83.0139	--	--
507.442	83.0452	--	--
507.357	83.0892	--	--
507.271	83.153	--	--
507.185	83.2337	--	--
507.099	83.3699	--	--
507.014	83.3894	--	--
506.928	83.4137	--	--
506.842	83.4368	--	--
506.757	83.4625	--	--
506.671	83.4998	--	--
506.586	83.5508	--	--
506.5	83.622	--	--
506.415	83.7071	--	--
506.329	83.8149	--	--
506.244	83.9538	--	--
506.158	83.9791	--	--
506.073	84.0045	--	--
505.988	84.0407	--	--
505.902	84.0883	--	--
505.817	84.1501	--	--
505.732	84.2192	--	--
505.646	84.299	--	--
505.561	84.4026	--	--
505.476	84.524	--	--
505.391	84.6319	--	--
505.306	84.65	--	--
505.221	84.675	--	--
505.136	84.7123	--	--
505.051	84.7583	--	--
504.965	84.8214	--	--
504.881	84.8986	--	--
504.796	84.9924	--	--
504.711	85.1073	--	--
504.626	85.2345	--	--
504.541	85.337	--	--
504.456	85.3746	--	--
504.371	85.4253	--	--
504.286	85.4854	--	--
504.202	85.5516	--	--
504.117	85.6344	--	--
504.032	85.7309	--	--
503.948	85.839	--	--
503.863	85.9564	--	--
503.778	86.0855	--	--
503.694	86.1666	--	--
503.609	86.2026	--	--
503.525	86.2518	--	--
503.44	86.3172	--	--
503.356	86.3928	--	--
503.271	86.4756	--	--
503.187	86.5629	--	--
503.102	86.6609	--	--
503.018	86.7651	--	--
502.934	86.8755	--	--
502.849	86.9238	--	--
502.765	86.9523	--	--
502.681	86.9955	--	--
502.597	87.0454	--	--
502.513	87.1074	--	--
502.428	87.1755	--	--
502.344	87.2508	--	--
502.26	87.3313	--	--
502.176	87.4106	--	--
502.092	87.4927	--	--
502.008	87.4948	--	--
501.924	87.5074	--	--
501.84	87.5345	--	--
501.756	87.5695	--	--
501.672	87.6108	--	--
501.588	87.6599	--	--
501.505	87.7071	--	--
501.421	87.7548	--	--
501.337	87.7988	--	--
501.253	87.8408	--	--
501.169	87.7999	--	--
501.086	87.8035	--	--
501.002	87.8129	--	--
500.918	87.8352	--	--
500.835	87.8616	--	--
500.751	87.8985	--	--
500.668	87.9357	--	--
500.584	87.9727	--	--
500.5	88.0083	--	--
500.417	88.0333	--	--
500.334	87.9804	--	--
[truncated: 4,004 more rows]

## Sheet: Figure2e
PDA		OHG
x1	y1	x2	y2
399.681	110	399.681	0
400.163	127.971	400.163	86.5149
400.646	128.549	400.646	87.4214
401.128	128.803	401.128	88.415
401.61	128.79	401.61	89.1219
402.092	128.587	402.092	89.2845
402.574	128.276	402.574	88.8949
403.056	127.934	403.056	88.1895
403.538	127.623	403.538	87.5126
404.02	127.389	404.02	87.1441
404.503	127.265	404.503	87.181
404.985	127.27	404.985	87.5058
405.467	127.402	405.467	87.8473
405.949	127.621	405.949	87.929
406.431	127.853	406.431	87.6405
406.913	128.008	406.913	87.1075
407.395	128.001	407.395	86.6026
407.877	127.785	407.877	86.3784
408.36	127.356	408.36	86.541
408.842	126.755	408.842	87.0082
409.324	126.068	409.324	87.5562
409.806	125.4	409.806	87.9376
410.288	124.843	410.288	88.0251
410.77	124.446	410.77	87.8849
411.252	124.203	411.252	87.7191
411.734	124.077	411.734	87.7275
412.217	124.022	412.217	87.988
412.699	124.007	412.699	88.415
413.181	124.024	413.181	88.8051
413.663	124.081	413.663	88.954
414.145	124.185	414.145	88.7853
414.627	124.33	414.627	88.3992
415.109	124.499	415.109	88.0108
415.591	124.665	415.591	87.833
416.074	124.796	416.074	87.9853
416.556	124.858	416.556	88.4483
417.038	124.803	417.038	89.049
417.52	124.57	417.52	89.4814
418.002	124.099	418.002	89.4359
418.484	123.394	418.484	88.8771
418.966	122.583	418.966	88.2253
419.448	121.872	419.448	88.0457
419.931	121.42	419.931	88.5346
420.413	121.275	420.413	89.4483
420.895	121.42	420.895	90.3929
421.377	121.812	421.377	91.0763
421.859	122.403	421.859	91.4058
422.341	123.137	422.341	91.4703
422.823	123.945	422.823	91.4612
423.305	124.751	423.305	91.5636
423.788	125.478	423.788	91.8594
424.27	126.061	424.27	92.2824
424.752	126.457	424.752	92.6574
425.234	126.654	425.234	92.8101
425.716	126.668	425.716	92.6863
426.198	126.53	426.198	92.3857
426.68	126.273	426.68	92.0948
427.162	125.93	427.162	91.9751
427.645	125.528	427.645	92.0843
428.127	125.102	428.127	92.3582
428.609	124.689	428.609	92.6537
429.091	124.337	429.091	92.832
429.573	124.087	429.573	92.8467
430.055	123.972	430.055	92.783
430.537	123.999	430.537	92.8168
431.019	124.154	431.019	93.1109
431.502	124.402	431.502	93.715
431.984	124.693	431.984	94.5238
432.466	124.977	432.466	95.3192
432.948	125.202	432.948	95.8728
433.43	125.333	433.43	96.0607
433.912	125.351	433.912	95.9166
434.394	125.265	434.394	95.6019
434.876	125.109	434.876	95.3122
435.359	124.942	435.359	95.1792
435.841	124.832	435.841	95.2147
436.323	124.839	436.323	95.3247
436.805	124.985	436.805	95.3877
437.287	125.247	437.287	95.3491
437.769	125.569	437.769	95.2582
438.251	125.884	438.251	95.2276
438.733	126.139	438.733	95.3532
439.216	126.308	439.216	95.6538
439.698	126.386	439.698	96.0516
440.18	126.385	440.18	96.3972
440.662	126.326	440.662	96.5343
441.144	126.229	441.144	96.3852
441.626	126.109	441.626	96.0097
442.108	125.974	442.108	95.5859
442.59	125.827	442.59	95.3095
443.072	125.675	443.072	95.2811
443.555	125.531	443.555	95.4554
444.037	125.413	444.037	95.6852
444.519	125.335	444.519	95.8212
445.001	125.298	445.001	95.8074
445.483	125.291	445.483	95.7095
445.965	125.291	445.965	95.6703
446.447	125.275	446.447	95.8196
446.93	125.225	446.93	96.1938
447.412	125.141	447.412	96.7046
447.894	125.034	447.894	97.1781
448.376	124.929	448.376	97.4489
448.858	124.844	448.858	97.4541
449.34	124.791	449.34	97.2626
449.822	124.773	449.822	97.0271
450.304	124.784	450.304	96.9003
450.786	124.818	450.786	96.9627
451.269	124.87	451.269	97.1895
451.751	124.934	451.751	97.4652
452.233	125.002	452.233	97.6487
452.715	125.058	452.715	97.6655
453.197	125.087	453.197	97.5576
453.679	125.073	453.679	97.4506
454.161	125.01	454.161	97.4643
454.644	124.9	454.644	97.6404
455.126	124.754	455.126	97.9195
455.608	124.59	455.608	98.1651
456.09	124.433	456.09	98.2237
456.572	124.31	456.572	98.0113
457.054	124.241	457.054	97.5878
457.536	124.233	457.536	97.1502
458.018	124.273	458.018	96.9108
458.5	124.339	458.5	96.9512
458.983	124.406	458.983	97.1778
459.465	124.459	459.465	97.4074
459.947	124.493	459.947	97.4934
460.429	124.505	460.429	97.4066
460.911	124.496	460.911	97.2396
461.393	124.47	461.393	97.1488
461.875	124.434	461.875	97.2693
462.358	124.399	462.358	97.641
462.84	124.376	462.84	98.1786
463.322	124.37	463.322	98.7086
463.804	124.376	463.804	99.0578
464.286	124.381	464.286	99.1469
464.768	124.368	464.768	99.0277
465.25	124.324	465.25	98.8462
465.732	124.245	465.732	98.7606
466.214	124.146	466.214	98.8622
466.697	124.051	466.697	99.1317
467.179	123.991	467.179	99.4513
467.661	123.989	467.661	99.673
468.143	124.047	468.143	99.7129
468.625	124.145	468.625	99.6029
469.107	124.256	469.107	99.4638
469.589	124.352	469.589	99.4233
470.072	124.421	470.072	99.5404
470.554	124.463	470.554	99.7696
471.036	124.485	471.036	99.9757
471.518	124.494	471.518	100
472	124.489	472	99.7636
472.482	124.458	472.482	99.3402
472.964	124.389	472.964	98.9264
473.446	124.281	473.446	98.7148
473.928	124.152	473.928	98.7796
474.411	124.033	474.411	99.0518
474.893	123.959	474.893	99.3787
475.375	123.953	475.375	99.61
475.857	124.023	475.857	99.6685
476.339	124.157	476.339	99.5775
476.821	124.324	476.821	99.4355
477.303	124.49	477.303	99.3528
477.786	124.626	477.786	99.386
478.268	124.715	478.268	99.5057
478.75	124.759	478.75	99.6162
479.232	124.769	479.232	99.6136
479.714	124.756	479.714	99.4499
480.196	124.731	480.196	99.1604
480.678	124.695	480.678	98.8423
481.16	124.648	481.16	98.598
481.642	124.592	481.642	98.4783
482.125	124.536	482.125	98.4557
482.607	124.491	482.607	98.4408
483.089	124.471	483.089	98.3355
483.571	124.48	483.571	98.0976
484.053	124.513	484.053	97.7726
484.535	124.559	484.535	97.4695
485.017	124.602	485.017	97.2924
485.5	124.637	485.5	97.2782
485.982	124.667	485.982	97.3751
486.464	124.703	486.464	97.4757
486.946	124.753	486.946	97.4793
487.428	124.821	487.428	97.3487
487.91	124.896	487.91	97.1252
488.392	124.964	488.392	96.9011
488.874	125.008	488.874	96.764
489.356	125.02	489.356	96.749
489.839	125.001	489.839	96.8181
490.321	124.964	490.321	96.8807
490.803	124.928	490.803	96.8434
491.285	124.903	491.285	96.668
491.767	124.895	491.767	96.3978
492.249	124.893	492.249	96.1341
492.731	124.884	492.731	95.9733
493.214	124.858	493.214	95.9491
493.696	124.818	493.696	96.0141
494.178	124.774	494.178	96.0715
494.66	124.742	494.66	96.0322
495.142	124.732	495.142	95.8654
495.624	124.744	495.624	95.6135
496.106	124.763	496.106	95.3645
496.588	124.767	496.588	95.2006
497.07	124.735	497.07	95.1527
497.553	124.653	497.553	95.1839
498.035	124.52	498.035	95.213
498.517	124.347	498.517	95.1639
498.999	124.152	498.999	95.0124
499.481	123.953	499.481	94.8024
499.963	123.763	499.963	94.6227
500.445	123.591	500.445	94.5579
500.928	123.444	500.928	94.637
501.41	123.33	501.41	94.8029
501.892	123.256	501.892	94.9296
502.374	123.226	502.374	94.8881
502.856	123.234	502.856	94.6264
503.338	123.269	503.338	94.2016
503.82	123.315	503.82	93.742
504.302	123.358	504.302	93.3743
504.784	123.394	504.784	93.1694
505.267	123.423	505.267	93.1232
505.749	123.455	505.749	93.1717
506.231	123.5	506.231	93.2287
506.713	123.564	506.713	93.2313
507.195	123.643	507.195	93.17
507.677	123.726	507.677	93.0838
508.159	123.798	508.159	93.0235
508.642	123.847	508.642	93.0117
509.124	123.867	509.124	93.0248
509.606	123.863	509.606	93.0079
510.088	123.845	510.088	92.909
510.57	123.824	510.57	92.7134
511.052	123.808	511.052	92.4564
511.534	123.8	511.534	92.2066
512.016	123.798	512.016	92.0279
512.499	123.795	512.499	91.9452
512.981	123.787	512.981	91.9323
513.463	123.767	513.463	91.9283
513.945	123.734	513.945	91.8723
514.427	123.689	514.427	91.7374
514.909	123.635	514.909	91.5449
515.391	123.576	515.391	91.3523
515.873	123.521	515.873	91.2193
516.356	123.477	516.356	91.1713
516.838	123.453	516.838	91.1808
517.32	123.453	517.32	91.1805
517.802	123.472	517.802	91.1049
518.284	123.5	518.284	90.9353
518.766	123.519	518.766	90.7139
519.248	123.517	519.248	90.5175
519.73	123.487	519.73	90.4106
520.212	123.435	520.212	90.4096
520.695	123.376	520.695	90.4767
521.177	123.326	521.177	90.544
521.659	123.298	521.659	90.5516
522.141	123.3	522.141	90.4795
522.623	123.324	522.623	90.3555
523.105	123.359	523.105	90.2377
523.587	123.391	523.587	90.1816
524.069	123.41	524.069	90.2104
524.552	123.413	524.552	90.2993
525.034	123.405	525.034	90.3845
525.516	123.398	525.516	90.3964
525.998	123.403	525.998	90.3009
526.48	123.423	526.48	90.1216
526.962	123.451	526.962	89.9236
527.444	123.476	527.444	89.7718
527.927	123.484	527.927	89.695
528.409	123.469	528.409	89.6761
528.891	123.433	528.891	89.67
529.373	123.383	529.373	89.6336
529.855	123.33	529.855	89.5517
530.337	123.288	530.337	89.4464
530.819	123.264	530.819	89.3633
531.301	123.262	531.301	89.3433
531.783	123.278	531.783	89.3953
532.266	123.305	532.266	89.4875
532.748	123.332	532.748	89.5614
533.23	123.35	533.23	89.5617
533.712	123.353	533.712	89.4663
534.194	123.336	534.194	89.2983
534.676	123.304	534.676	89.1132
535.158	123.259	535.158	88.9679
535.64	123.212	535.64	88.891
536.123	123.17	536.123	88.8688
536.605	123.138	536.605	88.8564
537.087	123.115	537.087	88.8055
537.569	123.097	537.569	88.6938
538.051	123.078	538.051	88.5367
538.533	123.053	538.533	88.3771
539.015	123.022	539.015	88.2577
539.497	122.991	539.497	88.1951
539.98	122.972	539.98	88.1691
540.462	122.975	540.462	88.1339
540.944	123.006	540.944	88.0434
541.426	123.063	541.426	87.8791
541.908	123.134	541.908	87.6613
542.39	123.204	542.39	87.4377
542.872	123.256	542.872	87.2569
543.354	123.28	543.354	87.1426
543.837	123.275	543.837	87.082
544.319	123.247	544.319	87.0336
544.801	123.206	544.801	86.9513
545.283	123.165	545.283	86.8107
545.765	123.13	545.765	86.6247
546.247	123.106	546.247	86.4356
546.729	123.089	546.729	86.2909
547.211	123.076	547.211	86.2157
547.694	123.065	547.694	86.2004
548.176	123.053	548.176	86.2083
548.658	123.041	548.658	86.1979
549.14	123.029	549.14	86.1471
549.622	123.016	549.622	86.0639
550.104	123.001	550.104	85.9792
550.586	122.983	550.586	85.9244
551.068	122.962	551.068	85.9101
551.551	122.941	551.551	85.9171
552.033	122.921	552.033	85.9059
552.515	122.9	552.515	85.8387
552.997	122.877	552.997	85.7012
553.479	122.847	553.479	85.511
553.961	122.803	553.961	85.3084
554.443	122.746	554.443	85.1347
554.925	122.678	554.925	85.0107
555.408	122.607	555.408	84.9273
555.89	122.543	555.89	84.8538
556.372	122.494	556.372	84.7592
556.854	122.464	556.854	84.6332
557.336	122.451	557.336	84.4931
557.818	122.448	557.818	84.3751
558.3	122.449	558.3	84.3111
558.783	122.449	558.783	84.3088
559.264	122.447	559.264	84.3432
559.747	122.443	559.747	84.3669
560.229	122.438	560.229	84.3322
560.711	122.428	560.711	84.2152
561.193	122.407	561.193	84.0264
561.675	122.369	561.675	83.8037
562.157	122.31	562.157	83.5909
562.639	122.234	562.639	83.4163
563.122	122.152	563.122	83.2809
563.604	122.078	563.604	83.1641
564.086	122.029	564.086	83.0405
564.568	122.012	564.568	82.8981
565.05	122.025	565.05	82.7461
565.532	122.057	565.532	82.6085
566.014	122.095	566.014	82.507
566.496	122.127	566.496	82.445
566.979	122.146	566.979	82.4019
567.461	122.155	567.461	82.3426
567.943	122.16	567.943	82.2367
568.425	122.17	568.425	82.0775
568.907	122.186	568.907	81.887
569.389	122.202	569.389	81.703
569.871	122.209	569.871	81.5561
570.353	122.193	570.353	81.4508
570.836	122.144	570.836	81.3622
571.318	122.062	571.318	81.25
571.8	121.952	571.8	81.0822
572.282	121.823	572.282	80.8548
572.764	121.689	572.764	80.5962
573.246	121.563	573.246	80.3537
573.728	121.455	573.728	80.1706
574.21	121.374	574.21	80.0651
574.692	121.328	574.692	80.0219
575.175	121.321	575.175	79.9995
575.657	121.351	575.657	79.9524
576.139	121.41	576.139	79.8563
576.621	121.485	576.621	79.7201
577.103	121.558	577.103	79.5779
577.585	121.615	577.585	79.4652
578.067	121.645	578.067	79.3969
578.55	121.646	578.55	79.3589
579.032	121.623	579.032	79.3157
579.514	121.583	579.514	79.2305
579.996	121.537	579.996	79.0854
580.478	121.492	580.478	78.8931
580.96	121.452	580.96	78.6906
581.442	121.419	581.442	78.5182
581.924	121.391	581.924	78.3974
582.407	121.365	582.407	78.3198
582.889	121.341	582.889	78.2542
583.371	121.317	583.371	78.1658
583.853	121.291	583.853	78.0358
584.335	121.263	584.335	77.8718
584.817	121.23	584.817	77.7031
585.299	121.191	585.299	77.5627
585.781	121.147	585.781	77.4691
586.264	121.102	586.264	77.4148
586.746	121.059	586.746	77.3715
587.228	121.025	587.228	77.3064
587.71	121.002	587.71	77.1999
588.192	120.991	588.192	77.0549
588.674	120.99	588.674	76.8933
589.156	120.998	589.156	76.7422
589.638	121.01	589.638	76.6181
590.12	121.026	590.12	76.5184
590.603	121.043	590.603	76.4236
591.085	121.058	591.085	76.3106
591.567	121.067	591.567	76.1682
592.049	121.064	592.049	76.0061
592.531	121.048	592.531	75.8496
593.013	121.019	593.013	75.7235
593.495	120.979	593.495	75.6367
593.977	120.937	593.977	75.5762
594.46	120.9	594.46	75.5147
594.942	120.872	594.942	75.4256
595.424	120.855	595.424	75.2982
595.906	120.845	595.906	75.1429
596.388	120.838	596.388	74.986
596.87	120.828	596.87	74.855
597.352	120.814	597.352	74.764
597.835	120.802	597.835	74.7063
598.317	120.796	598.317	74.6595
598.799	120.803	598.799	74.5985
599.281	120.825	599.281	74.51
599.763	120.861	599.763	74.3991
600.245	120.904	600.245	74.286
600.727	120.945	600.727	74.1915
601.209	120.976	601.209	74.123
601.692	120.993	601.692	74.0694
602.174	120.995	602.174	74.0067
602.656	120.981	602.656	73.9123
603.138	120.952	603.138	73.778
603.62	120.906	603.62	73.6154
604.102	120.844	604.102	73.4499
604.584	120.768	604.584	73.3077
605.066	120.687	605.066	73.2021
605.548	120.612	605.548	73.1276
606.031	120.557	606.031	73.0648
606.513	120.532	606.513	72.9932
606.995	120.54	606.995	72.9035
607.477	120.575	607.477	72.8025
607.959	120.627	607.959	72.708
608.441	120.678	608.441	72.6363
608.923	120.716	608.923	72.5908
609.405	120.735	609.405	72.5576
609.888	120.735	609.888	72.5127
610.37	120.724	610.37	72.4346
610.852	120.71	610.852	72.3166
611.334	120.7	611.334	72.171
611.816	120.697	611.816	72.0222
612.298	120.7	612.298	71.893
612.78	120.704	612.78	71.7917
613.263	120.704	613.263	71.7084
613.745	120.698	613.745	71.6211
614.227	120.685	614.227	71.5094
614.709	120.667	614.709	71.3678
615.191	120.649	615.191	71.2102
615.673	120.632	615.673	71.0637
616.155	120.62	616.155	70.9546
616.637	120.615	616.637	70.8935
617.12	120.616	617.12	70.8692
617.602	120.621	617.602	70.8542
618.084	120.625	618.084	70.8198
618.566	120.622	618.566	70.7503
619.048	120.608	619.048	70.6494
619.53	120.58	619.53	70.5355
620.012	120.543	620.012	70.4297
620.494	120.504	620.494	70.3431
620.976	120.473	620.976	70.271
621.459	120.459	621.459	70.1977
621.941	120.469	621.941	70.1068
622.423	120.501	622.423	69.9923
622.905	120.549	622.905	69.8629
623.387	120.602	623.387	69.7372
623.869	120.648	623.869	69.6326
624.351	120.68	624.351	69.5546
624.833	120.696	624.833	69.4921
625.316	120.7	625.316	69.4235
625.798	120.696	625.798	69.3285
626.28	120.69	626.28	69.201
626.762	120.686	626.762	69.0526
627.244	120.685	627.244	68.9072
627.726	120.688	627.726	68.7872
628.208	120.694	628.208	68.7023
628.691	120.706	628.691	68.6445
629.173	120.724	629.173	68.5928
629.655	120.748	629.655	68.5247
630.137	120.775	630.137	68.4276
630.619	120.8	630.619	68.3041
631.101	120.816	631.101	68.1686
631.583	120.82	631.583	68.0371
632.065	120.814	632.065	67.9162
632.548	120.8	632.548	67.7991
633.03	120.787	633.03	67.6688
633.512	120.78	633.512	67.5085
633.994	120.779	633.994	67.3122
634.476	120.78	634.476	67.0889
634.958	120.774	634.958	66.8589
635.44	120.752	635.44	66.6425
635.922	120.712	635.922	66.4497
636.404	120.655	636.404	66.2754
636.887	120.592	636.887	66.1038
637.369	120.535	637.369	65.9186
637.851	120.492	637.851	65.7129
638.333	120.47	638.333	65.4926
638.815	120.463	638.815	65.2728
639.297	120.463	639.297	65.0683
639.779	120.46	639.779	64.8841
640.261	120.448	640.261	64.7124
640.744	120.424	640.744	64.5365
641.226	120.392	641.226	64.3408
641.708	120.36	641.708	64.1194
642.19	120.334	642.19	63.8799
642.672	120.322	642.672	63.6387
643.154	120.325	643.154	63.4118
643.636	120.343	643.636	63.2056
644.119	120.373	644.119	63.014
644.601	120.411	644.601	62.8223
645.083	120.452	645.083	62.6163
645.565	120.492	645.565	62.3905
646.047	120.526	646.047	62.1521
646.529	120.553	646.529	61.9152
647.011	120.57	647.011	61.6929
647.493	120.581	647.493	61.4885
647.976	120.587	647.976	61.2927
648.458	120.593	648.458	61.0887
648.94	120.603	648.94	60.8609
649.422	120.618	649.422	60.605
649.904	120.635	649.904	60.33
650.386	120.653	650.386	60.0539
650.868	120.665	650.868	59.7936
651.35	120.667	651.35	59.5557
651.832	120.658	651.832	59.3332
652.315	120.637	652.315	59.1094
652.797	120.607	652.797	58.8678
653.279	120.57	653.279	58.601
653.761	120.529	653.761	58.3151
654.243	120.488	654.243	58.0257
654.725	120.45	654.725	57.7496
655.207	120.42	655.207	57.4963
655.689	120.4	655.689	57.2635
656.172	120.392	656.172	57.0399
656.654	120.395	656.654	56.8127
657.136	120.403	657.136	56.5761
657.618	120.414	657.618	56.3345
658.1	120.421	658.1	56.1005
658.582	120.425	658.582	55.8876
659.064	120.428	659.064	55.7029
659.546	120.437	659.546	55.5427
660.029	120.456	660.029	55.395
660.511	120.49	660.511	55.2465
660.993	120.539	660.993	55.0898
661.475	120.596	661.475	54.9273
661.957	120.654	661.957	54.7684
662.439	120.705	662.439	54.6233
662.921	120.745	662.921	54.4968
663.403	120.774	663.403	54.3846
663.886	120.795	663.886	54.2763
664.368	120.81	664.368	54.1604
664.85	120.824	664.85	54.0304
665.332	120.833	665.332	53.8861
665.814	120.835	665.814	53.733
666.296	120.823	666.296	53.5781
666.778	120.793	666.778	53.4258
667.26	120.745	667.26	53.2747
667.743	120.691	667.743	53.1191
668.225	120.655	668.225	52.9561
668.707	120.653	668.707	52.7936
669.189	120.689	669.189	52.6467
669.671	120.748	669.671	52.5264
670.153	120.815	670.153	52.4319
670.635	120.876	670.635	52.3524
671.117	120.924	671.117	52.2709
671.6	120.954	671.6	52.1708
672.082	120.962	672.082	52.0404
672.564	120.947	672.564	51.8776
673.046	120.908	673.046	51.6923
673.528	120.849	673.528	51.5018
674.01	120.775	674.01	51.3238
674.492	120.694	674.492	51.1683
674.975	120.616	674.975	51.0339
675.457	120.548	675.457	50.9109
675.939	120.497	675.939	50.7878
676.421	120.463	676.421	50.6585
676.903	120.443	676.903	50.5255
677.385	120.432	677.385	50.3978
677.867	120.423	677.867	50.284
678.349	120.413	678.349	50.1863
678.831	120.4	678.831	50.098
679.314	120.388	679.314	50.006
679.796	120.381	679.796	49.8981
680.278	120.385	680.278	49.7697
680.76	120.402	680.76	49.6271
681.242	120.431	681.242	49.4843
681.724	120.469	681.724	49.3565
682.206	120.513	682.206	49.2521
682.688	120.557	682.688	49.1691
683.17	120.597	683.17	49.0965
683.653	120.63	683.653	49.0204
684.135	120.651	684.135	48.931
684.617	120.661	684.617	48.8266
685.099	120.662	685.099	48.7135
685.581	120.655	685.581	48.6012
686.063	120.649	686.063	48.4967
686.545	120.648	686.545	48.401
687.028	120.658	687.028	48.309
687.51	120.679	687.51	48.2137
687.992	120.707	687.992	48.1107
688.474	120.738	688.474	48.0014
688.956	120.764	688.956	47.8923
689.438	120.783	689.438	47.7906
689.92	120.795	689.92	47.7004
690.403	120.806	690.403	47.6199
690.885	120.821	690.885	47.543
691.367	120.843	691.367	47.4626
691.849	120.875	691.849	47.3752
692.331	120.913	692.331	47.2817
692.813	120.953	692.813	47.1875
693.295	120.992	693.295	47.0975
693.777	121.031	693.777	47.0135
694.259	121.073	694.259	46.9321
694.742	121.123	694.742	46.8463
695.224	121.186	695.224	46.7489
695.706	121.259	695.706	46.6363
696.188	121.339	696.188	46.5094
696.67	121.418	696.67	46.3732
697.152	121.489	697.152	46.2326
697.634	121.547	697.634	46.0902
698.116	121.597	698.116	45.9451
698.598	121.642	698.598	45.795
699.081	121.692	699.081	45.6395
699.563	121.754	699.563	45.4826
700.045	121.829	700.045	45.3316
700.527	121.917	700.527	45.1953
701.009	122.016	701.009	45.0787
701.491	122.122	701.491	44.9811
701.973	122.234	701.973	44.8955
702.456	122.351	702.456	44.812
702.938	122.475	702.938	44.7227
703.42	122.605	703.42	44.6247
703.902	122.743	703.902	44.5213
704.384	122.885	704.384	44.4193
704.866	123.031	704.866	44.3245
705.348	123.181	705.348	44.2377
705.83	123.337	705.83	44.1543
706.312	123.501	706.312	44.0667
706.795	123.676	706.795	43.9686
707.277	123.863	707.277	43.859
707.759	124.061	707.759	43.7429
708.241	124.268	708.241	43.6285
708.723	124.482	708.723	43.523
709.205	124.703	709.205	43.4293
709.687	124.935	709.687	43.3443
710.17	125.182	710.17	43.2621
710.652	125.451	710.652	43.1774
711.134	125.748	711.134	43.089
711.616	126.076	711.616	43.0007
712.098	126.438	712.098	42.9185
712.58	126.834	712.58	42.8467
713.062	127.263	713.062	42.7846
713.544	127.724	713.544	42.7259
714.027	128.218	714.027	42.6613
714.509	128.743	714.509	42.583
714.991	129.296	714.991	42.4888
715.473	129.875	715.473	42.3827
715.955	130.478	715.955	42.2724
716.437	131.102	716.437	42.1649
716.919	131.747	716.919	42.0629
717.401	132.407	717.401	41.9637
717.884	133.076	717.884	41.8612
718.366	133.736	718.366	41.7499
718.848	134.366	718.848	41.6288
719.33	134.938	719.33	41.5012
719.812	135.42	719.812	41.3738
720.294	135.785	720.294	41.2512
720.776	136.013	720.776	41.1332
721.258	136.093	721.258	41.014
721.74	136.026	721.74	40.8852
722.223	135.824	722.223	40.7402
722.705	135.507	722.705	40.5785
723.187	135.099	723.187	40.4061
723.669	134.624	723.669	40.2326
724.151	134.106	724.151	40.067
724.633	133.564	724.633	39.9132
725.115	133.014	725.115	39.7693
725.597	132.465	725.597	39.6291
726.08	131.928	726.08	39.4865
726.562	131.408	726.562	39.3396
727.044	130.913	727.044	39.1918
727.526	130.447	727.526	39.0503
728.008	130.015	728.008	38.9221
728.49	129.619	728.49	38.8101
728.972	129.258	728.972	38.7113
729.455	128.931	729.455	38.6188
729.937	128.633	729.937	38.5249
730.419	128.36	730.419	38.4248
730.901	128.11	730.901	38.3187
731.383	127.878	731.383	38.2104
731.865	127.667	731.865	38.1044
732.347	127.477	732.347	38.0035
732.829	127.311	732.829	37.9071
733.312	127.174	733.312	37.8132
733.794	127.068	733.794	37.7205
734.276	126.991	734.276	37.6308
734.758	126.941	734.758	37.5489
735.24	126.911	735.24	37.4807
735.722	126.894	735.722	37.4288
736.204	126.881	736.204	37.3903
736.686	126.865	736.686	37.3567
737.168	126.841	737.168	37.3164
737.651	126.805	737.651	37.2594
738.133	126.756	738.133	37.1812
738.615	126.696	738.615	37.0847
739.097	126.626	739.097	36.9775
739.579	126.552	739.579	36.8688
740.061	126.478	740.061	36.7642
740.543	126.408	740.543	36.6641
741.025	126.345	741.025	36.5643
741.508	126.292	741.508	36.4592
741.99	126.25	741.99	36.3452
742.472	126.218	742.472	36.2221
742.954	126.194	742.954	36.093
743.436	126.176	743.436	35.9617
743.918	126.162	743.918	35.8299
744.4	126.147	744.4	35.6966
744.883	126.128	744.883	35.5587
745.365	126.099	745.365	35.4139
745.847	126.059	745.847	35.2628
746.329	126.007	746.329	35.1093
746.811	125.947	746.811	34.9593
747.293	125.884	747.293	34.8176
747.775	125.826	747.775	34.6853
748.257	125.779	748.257	34.5597
748.74	125.744	748.74	34.4357
749.222	125.722	749.222	34.3087
749.704	125.708	749.704	34.178
750.186	125.694	750.186	34.0469
750.668	125.677	750.668	33.9217
751.15	125.653	751.15	33.8086
751.632	125.626	751.632	33.7109
752.114	125.596	752.114	33.6276
752.596	125.568	752.596	33.5546
753.079	125.541	753.079	33.4865
753.561	125.512	753.561	33.4194
754.043	125.475	754.043	33.3517
754.525	125.426	754.525	33.2839
755.007	125.362	755.007	33.2166
755.489	125.285	755.489	33.1493
755.971	125.201	755.971	33.0803
756.453	125.12	756.453	33.0075
756.936	125.05	756.936	32.931
757.418	124.996	757.418	32.8538
757.9	124.958	757.9	32.7812
758.382	124.932	758.382	32.7189
758.864	124.913	758.864	32.6696
759.346	124.893	759.346	32.6315
759.828	124.869	759.828	32.5983
760.311	124.838	760.311	32.562
760.793	124.801	760.793	32.5159
761.275	124.757	761.275	32.4587
761.757	124.707	761.757	32.3942
762.239	124.648	762.239	32.3294
762.721	124.581	762.721	32.2719
763.203	124.506	763.203	32.2253
763.685	124.424	763.685	32.1891
764.168	124.339	764.168	32.1591
764.65	124.253	764.65	32.1302
765.132	124.169	765.132	32.1
765.614	124.091	765.614	32.0694
766.096	124.02	766.096	32.0421
766.578	123.957	766.578	32.0219
767.06	123.902	767.06	32.0106
767.542	123.855	767.542	32.0059
768.024	123.816	768.024	32.0027
768.507	123.783	768.507	31.9949
768.989	123.752	768.989	31.9783
769.471	123.72	769.471	31.951
769.953	123.684	769.953	31.9138
770.435	123.64	770.435	31.8677
770.917	123.591	770.917	31.8125
771.399	123.538	771.399	31.7458
771.881	123.485	771.881	31.6641
772.364	123.435	772.364	31.5652
772.846	123.39	772.846	31.4499
773.328	123.348	773.328	31.3217
773.81	123.308	773.81	31.1862
774.292	123.271	774.292	31.0481
774.774	123.234	774.774	30.9093
775.256	123.199	775.256	30.7688
775.739	123.164	775.739	30.6234
776.221	123.128	776.221	30.471
776.703	123.087	776.703	30.3125
777.185	123.037	777.185	30.1523
777.667	122.976	777.667	29.997
778.149	122.903	778.149	29.8528
778.631	122.823	778.631	29.7231
779.113	122.743	779.113	29.608
779.596	122.672	779.596	29.5046
780.078	122.615	780.078	29.4097
780.56	122.576	780.56	29.3215
781.042	122.552	781.042	29.2405
781.524	122.537	781.524	29.1683
782.006	122.524	782.006	29.1059
782.488	122.508	782.488	29.0515
782.97	122.485	782.97	29.0004
783.452	122.455	783.452	28.9456
783.935	122.418	783.935	28.8808
784.417	122.372	784.417	28.8026
784.899	122.318	784.899	28.7115
785.381	122.255	785.381	28.612
785.863	122.186	785.863	28.5099
786.345	122.118	786.345	28.4101
786.827	122.056	786.827	28.3155
787.309	122.011	787.309	28.2265
787.792	121.987	787.792	28.1417
788.274	121.985	788.274	28.0595
788.756	121.999	788.756	27.9784
789.238	122.019	789.238	27.8972
789.72	122.036	789.72	27.8136
790.202	122.04	790.202	27.7244
790.684	122.03	790.684	27.6253
791.167	122.007	791.167	27.5126
791.649	121.976	791.649	27.3847
792.131	121.943	792.131	27.2435
792.613	121.913	792.613	27.094
793.095	121.888	793.095	26.9431
793.577	121.869	793.577	26.7969
794.059	121.858	794.059	26.6589
794.541	121.855	794.541	26.5294
795.023	121.862	795.023	26.4059
795.506	121.879	795.506	26.2849
795.988	121.905	795.988	26.1635
796.47	121.936	796.47	26.0399
796.952	121.968	796.952	25.9141
797.434	121.998	797.434	25.7864
797.916	122.023	797.916	25.6571
798.398	122.048	798.398	25.5263
798.88	122.078	798.88	25.3944
799.362	122.118	799.362	25.2624
799.845	122.173	799.845	25.1324
800.327	122.241	800.327	25.0067
800.809	122.321	800.809	24.887
801.291	122.411	801.291	24.7729
801.773	122.509	801.773	24.662
802.255	122.618	802.255	24.5512
802.737	122.744	802.737	24.438
803.22	122.893	803.22	24.3224
803.702	123.073	803.702	24.2078
804.184	123.287	804.184	24.0994
804.666	123.535	804.666	24.0023
805.148	123.814	805.148	23.9195
805.63	124.119	805.63	23.8497
806.112	124.445	806.112	23.7881
806.595	124.783	806.595	23.7278
807.077	125.12	807.077	23.6623
807.559	125.442	807.559	23.5875
808.041	125.729	808.041	23.5025
808.523	125.963	808.523	23.4092
809.005	126.125	809.005	23.3108
809.487	126.207	809.487	23.21
809.969	126.203	809.969	23.1085
810.451	126.118	810.451	23.0072
810.934	125.965	810.934	22.9065
811.416	125.757	811.416	22.807
811.898	125.513	811.898	22.7096
812.38	125.248	812.38	22.6152
812.862	124.975	812.862	22.5236
813.344	124.702	813.344	22.4334
813.826	124.438	813.826	22.3427
814.308	124.186	814.308	22.2497
814.79	123.952	814.79	22.1541
815.273	123.737	815.273	22.0569
815.755	123.544	815.755	21.9608
816.237	123.372	816.237	21.868
816.719	123.223	816.719	21.7801
817.201	123.098	817.201	21.6967
817.683	122.996	817.683	21.6159
818.165	122.917	818.165	21.5353
818.648	122.859	818.648	21.4526
819.13	122.818	819.13	21.3665
819.612	122.786	819.612	21.2761
820.094	122.755	820.094	21.1811
820.576	122.719	820.576	21.0806
821.058	122.674	821.058	20.9738
821.54	122.623	821.54	20.8602
822.023	122.57	822.023	20.7412
822.505	122.523	822.505	20.62
822.987	122.487	822.987	20.5016
823.469	122.465	823.469	20.3908
823.951	122.454	823.951	20.2905
824.433	122.449	824.433	20.2006
824.915	122.446	824.915	20.1174
825.397	122.44	825.397	20.0354
825.879	122.429	825.879	19.9494
826.362	122.414	826.362	19.8566
826.844	122.396	826.844	19.7574
827.326	122.378	827.326	19.6549
827.808	122.361	827.808	19.5533
828.29	122.346	828.29	19.4561
828.772	122.334	828.772	19.3647
829.254	122.328	829.254	19.2789
829.736	122.329	829.736	19.1974
830.218	122.342	830.218	19.1198
830.701	122.369	830.701	19.0463
831.183	122.408	831.183	18.9785
831.665	122.458	831.665	18.9181
832.147	122.514	832.147	18.8653
832.629	122.569	832.629	18.8188
833.111	122.619	833.111	18.7756
833.593	122.657	833.593	18.7321
834.076	122.68	834.076	18.6852
834.558	122.685	834.558	18.6332
835.04	122.67	835.04	18.5763
835.522	122.637	835.522	18.5155
836.004	122.59	836.004	18.4525
836.486	122.536	836.486	18.389
836.968	122.486	836.968	18.3264
837.45	122.449	837.45	18.2667
837.933	122.433	837.933	18.2117
838.415	122.445	838.415	18.1631
838.897	122.485	838.897	18.1217
839.379	122.55	839.379	18.0863
839.861	122.632	839.861	18.0538
840.343	122.722	840.343	18.019
840.825	122.81	840.825	17.9767
841.307	122.887	841.307	17.9228
841.79	122.947	841.79	17.8556
842.272	122.983	842.272	17.7757
842.754	122.993	842.754	17.6859
843.236	122.979	843.236	17.5896
843.718	122.946	843.718	17.4896
844.2	122.9	844.2	17.3873
844.682	122.853	844.682	17.2839
845.164	122.811	845.164	17.1802
845.646	122.78	845.646	17.0777
846.129	122.762	846.129	16.9783
846.611	122.753	846.611	16.884
847.093	122.749	847.093	16.7956
847.575	122.747	847.575	16.7128
848.057	122.745	848.057	16.6343
848.539	122.748	848.539	16.5591
849.021	122.762	849.021	16.4876
849.504	122.791	849.504	16.4221
849.986	122.84	849.986	16.3657
850.468	122.905	850.468	16.3212
850.95	122.979	850.95	16.2892
851.432	123.053	851.432	16.2669
851.914	123.115	851.914	16.2488
852.396	123.16	852.396	16.2285
852.878	123.187	852.878	16.2012
853.361	123.198	853.361	16.165
853.843	123.202	853.843	16.122
854.325	123.204	854.325	16.077
854.807	123.211	854.807	16.0351
855.289	123.225	855.289	15.9991
855.771	123.243	855.771	15.9684
856.253	123.263	856.253	15.9389
856.735	123.278	856.735	15.9045
857.217	123.283	857.217	15.8591
857.7	123.276	857.7	15.7985
858.182	123.255	858.182	15.7215
858.664	123.223	858.664	15.6299
859.146	123.183	859.146	15.5276
859.628	123.141	859.628	15.4198
860.11	123.101	860.11	15.3119
860.592	123.068	860.592	15.2098
861.074	123.044	861.074	15.1182
861.557	123.025	861.557	15.0412
862.039	123.01	862.039	14.9808
862.521	122.993	862.521	14.9366
863.003	122.97	863.003	14.9063
863.485	122.94	863.485	14.8861
863.967	122.903	863.967	14.872
864.449	122.862	864.449	14.8619
864.932	122.821	864.932	14.8551
865.414	122.783	865.414	14.8533
865.896	122.75	865.896	14.8586
866.378	122.723	866.378	14.8721
866.86	122.7	866.86	14.8929
867.342	122.68	867.342	14.9177
867.824	122.659	867.824	14.9412
868.306	122.633	868.306	14.9578
868.788	122.6	868.788	14.9631
869.271	122.557	869.271	14.955
869.753	122.506	869.753	14.9337
870.235	122.449	870.235	14.901
870.717	122.392	870.717	14.8595
871.199	122.341	871.199	14.8114
871.681	122.301	871.681	14.7583
872.163	122.276	872.163	14.7015
872.645	122.266	872.645	14.6421
873.128	122.266	873.128	14.5811
873.61	122.27	873.61	14.5197
874.092	122.271	874.092	14.4593
874.574	122.266	874.574	14.4009
875.056	122.255	875.056	14.3457
875.538	122.241	875.538	14.295
876.02	122.23	876.02	14.251
876.503	122.227	876.503	14.2162
876.985	122.233	876.985	14.1932
877.467	122.249	877.467	14.1837
877.949	122.269	877.949	14.1877
878.431	122.292	878.431	14.2037
878.913	122.314	878.913	14.2286
879.395	122.335	879.395	14.259
879.877	122.359	879.877	14.2922
880.36	122.386	880.36	14.3268
880.842	122.418	880.842	14.3624
881.324	122.455	881.324	14.3998
881.806	122.495	881.806	14.4395
882.288	122.537	882.288	14.4814
882.77	122.579	882.77	14.5247
883.252	122.621	883.252	14.5682
883.734	122.665	883.734	14.6107
884.216	122.712	884.216	14.6515
884.699	122.761	884.699	14.6908
885.181	122.811	885.181	14.7288
885.663	122.862	885.663	14.7655
886.145	122.911	886.145	14.8005
886.627	122.961	886.627	14.8328
887.109	123.013	887.109	14.8611
887.591	123.07	887.591	14.8845
888.073	123.134	888.073	14.9024
888.556	123.203	888.556	14.9145
889.038	123.276	889.038	14.9207
889.52	123.348	889.52	14.9199
890.002	123.414	890.002	14.9111
890.484	123.472	890.484	14.8929
890.966	123.521	890.966	14.8646
891.448	123.563	891.448	14.827
891.931	123.6	891.931	14.7823
892.413	123.634	892.413	14.7331
892.895	123.666	892.895	14.6815
893.377	123.693	893.377	14.6281
893.859	123.716	893.859	14.5711
894.341	123.731	894.341	14.5072
894.823	123.739	894.823	14.4333
895.305	123.739	895.305	14.3475
895.788	123.729	895.788	14.2504
896.27	123.711	896.27	14.1451
896.752	123.684	896.752	14.036
897.234	123.647	897.234	13.9272
897.716	123.601	897.716	13.8212
898.198	123.549	898.198	13.7185
898.68	123.493	898.68	13.6185
899.162	123.438	899.162	13.5201
899.644	123.384	899.644	13.423
900.127	123.334	900.127	13.3283
900.609	123.286	900.609	13.2377
901.091	123.24	901.091	13.1534
901.573	123.198	901.573	13.0771
902.055	123.16	902.055	13.0093
902.537	123.129	902.537	12.9504
903.019	123.107	903.019	12.9002
903.501	123.096	903.501	12.8586
903.984	123.092	903.984	12.8257
904.466	123.092	904.466	12.8009
904.948	123.091	904.948	12.7828
905.43	123.086	905.43	12.7692
905.912	123.074	905.912	12.7573
906.394	123.058	906.394	12.7444
906.876	123.039	906.876	12.7287
907.359	123.021	907.359	12.7095
907.841	123.003	907.841	12.6872
908.323	122.986	908.323	12.6623
908.805	122.968	908.805	12.6349
909.287	122.948	909.287	12.6045
909.769	122.927	909.769	12.5706
910.251	122.908	910.251	12.5329
910.733	122.895	910.733	12.4927
911.216	122.89	911.216	12.4522
911.698	122.896	911.698	12.4146
912.18	122.909	912.18	12.3826
912.662	122.926	912.662	12.3572
913.144	122.942	913.144	12.3378
913.626	122.955	913.626	12.322
914.108	122.963	914.108	12.3067
914.59	122.968	914.59	12.2898
915.072	122.97	915.072	12.2707
915.555	122.969	915.555	12.2506
916.037	122.964	916.037	12.2312
916.519	122.952	916.519	12.2151
917.001	122.931	917.001	12.2036
917.483	122.903	917.483	12.1979
917.965	122.87	917.965	12.1987
918.447	122.839	918.447	12.2069
918.929	122.814	918.929	12.2242
919.412	122.8	919.412	12.2525
919.894	122.799	919.894	12.2934
920.376	122.807	920.376	12.3475
920.858	122.822	920.858	12.4136
921.34	122.838	921.34	12.4896
921.822	122.854	921.822	12.5729
922.304	122.868	922.304	12.6616
922.786	122.881	922.786	12.7553
923.269	122.895	923.269	12.8546
923.751	122.91	923.751	12.9616
924.233	122.924	924.233	13.078
924.715	122.936	924.715	13.205
925.197	122.944	925.197	13.3428
925.679	122.946	925.679	13.4906
926.161	122.944	926.161	13.647
926.643	122.936	926.643	13.8103
927.125	122.925	927.125	13.9793
927.608	122.912	927.608	14.1521
928.09	122.897	928.09	14.3264
928.572	122.884	928.572	14.4995
929.054	122.874	929.054	14.6675
929.536	122.871	929.536	14.8263
930.018	122.878	930.018	14.972
930.5	122.898	930.5	15.1008
930.983	122.93	930.983	15.2099
931.465	122.97	931.465	15.2966
931.947	123.014	931.947	15.3581
932.429	123.057	932.429	15.3913
932.911	123.097	932.911	15.3935
933.393	123.132	933.393	15.3629
933.875	123.165	933.875	15.2995
934.357	123.198	934.357	15.2062
934.84	123.234	934.84	15.0881
935.322	123.275	935.322	14.9516
935.804	123.323	935.804	14.8028
936.286	123.378	936.286	14.6461
936.768	123.439	936.768	14.4835
937.25	123.506	937.25	14.3157
937.732	123.578	937.732	14.143
938.214	123.657	938.214	13.9662
938.697	123.742	938.697	13.788
939.179	123.832	939.179	13.6116
939.661	123.929	939.661	13.4403
940.143	124.032	940.143	13.2764
940.625	124.144	940.625	13.1205
941.107	124.267	941.107	12.9718
941.589	124.402	941.589	12.829
942.071	124.55	942.071	12.6911
942.554	124.707	942.554	12.5585
943.036	124.871	943.036	12.4325
943.518	125.039	943.518	12.3154
944	125.208	944	12.2091
944.482	125.378	944.482	12.1156
944.964	125.552	944.964	12.0358
945.446	125.731	945.446	11.9699
945.928	125.919	945.928	11.9176
946.411	126.116	946.411	11.8777
946.893	126.32	946.893	11.8483
947.375	126.527	947.375	11.8272
947.857	126.734	947.857	11.8115
948.339	126.937	948.339	11.799
948.821	127.136	948.821	11.7887
949.303	127.33	949.303	11.7807
949.785	127.521	949.785	11.7769
950.268	127.708	950.268	11.7797
950.75	127.89	950.75	11.7912
951.232	128.066	951.232	11.8124
951.714	128.232	951.714	11.8426
952.196	128.388	952.196	11.8794
952.678	128.533	952.678	11.9202
953.16	128.668	953.16	11.9628
953.643	128.792	953.643	12.0062
954.125	128.908	954.125	12.0512
954.607	129.017	954.607	12.0993
955.089	129.12	955.089	12.1529
955.571	129.219	955.571	12.2134
956.053	129.316	956.053	12.2817
956.535	129.416	956.535	12.3576
957.017	129.522	957.017	12.4406
957.5	129.636	957.5	12.5299
957.982	129.76	957.982	12.6248
958.464	129.889	958.464	12.7247
958.946	130.02	958.946	12.8288
959.428	130.145	959.428	12.9359
959.91	130.258	959.91	13.0445
960.392	130.35	960.392	13.1527
960.874	130.417	960.874	13.2594
961.356	130.458	961.356	13.3639
961.839	130.47	961.839	13.4666
962.321	130.458	962.321	13.5678
962.803	130.423	962.803	13.6682
963.285	130.369	963.285	13.7672
963.767	130.301	963.767	13.8635
964.249	130.22	964.249	13.9544
964.731	130.129	964.731	14.0374
965.213	130.03	965.213	14.1098
965.696	129.922	965.696	14.17
966.178	129.809	966.178	14.2171
966.66	129.691	966.66	14.251
967.142	129.572	967.142	14.2715
967.624	129.454	967.624	14.2785
968.106	129.34	968.106	14.2715
968.588	129.232	968.588	14.2501
969.07	129.13	969.07	14.2146
969.553	129.034	969.553	14.1657
970.035	128.943	970.035	14.1051
970.517	128.857	970.517	14.0349
970.999	128.777	970.999	13.957
971.481	128.705	971.481	13.873
971.963	128.645	971.963	13.7842
972.445	128.599	972.445	13.692
972.927	128.572	972.927	13.5979
973.409	128.563	973.409	13.5039
973.892	128.571	973.892	13.4122
974.374	128.594	974.374	13.3253
974.856	128.628	974.856	13.2454
975.338	128.669	975.338	13.1742
975.82	128.716	975.82	13.1135
976.302	128.768	976.302	13.0646
976.784	128.826	976.784	13.0286
977.266	128.89	977.266	13.0063
977.749	128.964	977.749	12.9976
978.231	129.052	978.231	13.0016
978.713	129.157	978.713	13.017
979.195	129.283	979.195	13.0421
979.677	129.432	979.677	13.0756
980.159	129.605	980.159	13.1173
980.641	129.797	980.641	13.1673
981.124	130.002	981.124	13.2265
981.606	130.213	981.606	13.2954
982.088	130.417	982.088	13.3733
982.57	130.607	982.57	13.4585
983.052	130.77	983.052	13.5481
983.534	130.9	983.534	13.6388
984.016	130.991	984.016	13.7277
984.498	131.038	984.498	13.8128
984.981	131.041	984.981	13.8936
985.463	131.002	985.463	13.9706
985.945	130.926	985.945	14.0447
986.427	130.822	986.427	14.1164
986.909	130.699	986.909	14.1854
987.391	130.566	987.391	14.2503
987.873	130.43	987.873	14.3089
988.355	130.296	988.355	14.3587
988.837	130.167	988.837	14.3973
989.32	130.043	989.32	14.423
989.802	129.926	989.802	14.4347
990.284	129.817	990.284	14.4323
990.766	129.719	990.766	14.4163
991.248	129.636	991.248	14.3881
991.73	129.571	991.73	14.3499
992.212	129.526	992.212	14.3049
992.694	129.501	992.694	14.256
993.177	129.493	993.177	14.2063
993.659	129.496	993.659	14.158
994.141	129.509	994.141	14.1126
994.623	129.526	994.623	14.0704
995.105	129.548	995.105	14.0316
995.587	129.573	995.587	13.9968
996.069	129.602	996.069	13.967
996.552	129.636	996.552	13.944
997.034	129.672	997.034	13.9299
997.516	129.708	997.516	13.9265
997.998	129.744	997.998	13.9356
998.48	129.777	998.48	13.9579
998.962	129.807	998.962	13.9935
999.444	129.833	999.444	14.0421
999.926	129.857	999.926	14.1028
1000.41	129.877	1000.41	14.1741
1000.89	129.895	1000.89	14.2543
1001.37	129.909	1001.37	14.3412
1001.86	129.922	1001.86	14.4326
1002.34	129.933	1002.34	14.5269
1002.82	129.945	1002.82	14.6232
1003.3	129.958	1003.3	14.7221
1003.78	129.971	1003.78	14.8247
1004.27	129.984	1004.27	14.933
1004.75	129.993	1004.75	15.0485
1005.23	129.997	1005.23	15.1721
1005.71	129.994	1005.71	15.3034
1006.19	129.985	1006.19	15.4413
1006.68	129.972	1006.68	15.5842
1007.16	129.958	1007.16	15.7309
1007.64	129.948	1007.64	15.8807
1008.12	129.944	1008.12	16.0334
1008.61	129.946	1008.61	16.1891
1009.09	129.954	1009.09	16.3472
1009.57	129.967	1009.57	16.5071
1010.05	129.985	1010.05	16.6672
1010.53	130.007	1010.53	16.8258
1011.01	130.033	1011.01	16.9818
1011.5	130.065	1011.5	17.1346
1011.98	130.101	1011.98	17.2847
1012.46	130.14	1012.46	17.4325
1012.94	130.181	1012.94	17.5782
1013.43	130.222	1013.43	17.7206
1013.91	130.264	1013.91	17.858
1014.39	130.307	1014.39	17.9877
1014.87	130.353	1014.87	18.1077
1015.35	130.406	1015.35	18.217
1015.84	130.467	1015.84	18.3165
1016.32	130.536	1016.32	18.4081
1016.8	130.614	1016.8	18.4943
1017.28	130.697	1017.28	18.5767
1017.76	130.785	1017.76	18.6556
1018.25	130.877	1018.25	18.7301
1018.73	130.969	1018.73	18.7987
1019.21	131.063	1019.21	18.8607
1019.69	131.155	1019.69	18.9167
1020.18	131.245	1020.18	18.9685
1020.66	131.333	1020.66	19.0191
1021.14	131.416	1021.14	19.071
1021.62	131.494	1021.62	19.126
1022.1	131.569	1022.1	19.185
1022.59	131.642	1022.59	19.248
1023.07	131.714	1023.07	19.3153
1023.55	131.789	1023.55	19.3879
1024.03	131.869	1024.03	19.4678
1024.52	131.955	1024.52	19.5568
1025	132.049	1025	19.6565
1025.48	132.152	1025.48	19.7671
1025.96	132.262	1025.96	19.8874
1026.44	132.377	1026.44	20.0153
1026.92	132.493	1026.92	20.1487
1027.41	132.606	1027.41	20.286
1027.89	132.714	1027.89	20.4271
1028.37	132.817	1028.37	20.5723
1028.85	132.916	1028.85	20.7226
1029.34	133.012	1029.34	20.8785
1029.82	133.109	1029.82	21.0396
1030.3	133.208	1030.3	21.2054
1030.78	133.308	1030.78	21.3755
1031.26	133.408	1031.26	21.5503
1031.75	133.505	1031.75	21.7311
1032.23	133.597	1032.23	21.9198
1032.71	133.683	1032.71	22.1177
1033.19	133.766	1033.19	22.3255
1033.67	133.847	1033.67	22.542
1034.16	133.932	1034.16	22.7652
1034.64	134.021	1034.64	22.9924
1035.12	134.118	1035.12	23.2214
1035.6	134.222	1035.6	23.4506
1036.09	134.333	1036.09	23.6788
1036.57	134.449	1036.57	23.9048
1037.05	134.57	1037.05	24.127
1037.53	134.696	1037.53	24.3428
1038.01	134.825	1038.01	24.5497
1038.5	134.956	1038.5	24.7457
1038.98	135.086	1038.98	24.9302
1039.46	135.213	1039.46	25.1042
1039.94	135.333	1039.94	25.2695
1040.42	135.448	1040.42	25.4274
1040.91	135.556	1040.91	25.5775
1041.39	135.66	1041.39	25.718
1041.87	135.762	1041.87	25.8461
1042.35	135.865	1042.35	25.9592
1042.84	135.969	1042.84	26.0568
1043.32	136.077	1043.32	26.1402
1043.8	136.186	1043.8	26.2124
1044.28	136.298	1044.28	26.2761
1044.76	136.413	1044.76	26.333
1045.25	136.531	1045.25	26.3829
1045.73	136.652	1045.73	26.4241
1046.21	136.776	1046.21	26.4552
1046.69	136.9	1046.69	26.4752
1047.17	137.023	1047.17	26.4846
1047.66	137.141	1047.66	26.4842
1048.14	137.252	1048.14	26.474
1048.62	137.354	1048.62	26.4526
1049.1	137.446	1049.1	26.4168
1049.59	137.53	1049.59	26.3637
1050.07	137.608	1050.07	26.2921
1050.55	137.684	1050.55	26.2041
1051.03	137.76	1051.03	26.1056
1051.51	137.842	1051.51	26.0047
1052	137.931	1052	25.9094
1052.48	138.03	1052.48	25.8255
1052.96	138.139	1052.96	25.7554
1053.44	138.256	1053.44	25.6984
1053.92	138.379	1053.92	25.652
1054.41	138.501	1054.41	25.614
1054.89	138.619	1054.89	25.5833
1055.37	138.728	1055.37	25.5606
1055.85	138.826	1055.85	25.5474
1056.34	138.909	1056.34	25.5456
1056.82	138.98	1056.82	25.5562
1057.3	139.038	1057.3	25.58
1057.78	139.087	1057.78	25.6172
1058.26	139.128	1058.26	25.668
1058.75	139.161	1058.75	25.7326
1059.23	139.188	1059.23	25.8101
1059.71	139.207	1059.71	25.8987
1060.19	139.217	1060.19	25.9948
1060.67	139.217	1060.67	26.0947
1061.16	139.206	1061.16	26.1952
1061.64	139.188	1061.64	26.2958
1062.12	139.165	1062.12	26.3987
1062.6	139.142	1062.6	26.5088
1063.09	139.123	1063.09	26.6309
1063.57	139.11	1063.57	26.7678
1064.05	139.101	1064.05	26.9183
1064.53	139.092	1064.53	27.0768
1065.01	139.077	1065.01	27.2354
1065.49	139.051	1065.49	27.3865
1065.98	139.012	1065.98	27.5252
1066.46	138.961	1066.46	27.6512
1066.94	138.902	1066.94	27.7678
1067.42	138.841	1067.42	27.8797
1067.91	138.784	1067.91	27.9905
1068.39	138.734	1068.39	28.1009
1068.87	138.69	1068.87	28.2084
1069.35	138.649	1069.35	28.3084
1069.83	138.603	1069.83	28.3965
1070.32	138.548	1070.32	28.4697
1070.8	138.477	1070.8	28.5266
1071.28	138.39	1071.28	28.5673
1071.76	138.286	1071.76	28.5919
1072.24	138.169	1072.24	28.6005
1072.73	138.045	1072.73	28.5933
1073.21	137.92	1073.21	28.5717
1073.69	137.797	1073.69	28.5388
1074.17	137.68	1074.17	28.4993
1074.66	137.569	1074.66	28.4578
1075.14	137.461	1075.14	28.4168
1075.62	137.349	1075.62	28.3759
1076.1	137.229	1076.1	28.3311
1076.58	137.094	1076.58	28.2771
1077.07	136.943	1077.07	28.2093
1077.55	136.778	1077.55	28.1257
1078.03	136.603	1078.03	28.0279
1078.51	136.425	1078.51	27.9201
1078.99	136.251	1078.99	27.8064
1079.48	136.085	1079.48	27.6895
1079.96	135.928	1079.96	27.5697
1080.44	135.779	1080.44	27.4458
1080.92	135.638	1080.92	27.3167
1081.41	135.503	1081.41	27.1831
1081.89	135.375	1081.89	27.0475
1082.37	135.255	1082.37	26.9133
1082.85	135.146	1082.85	26.7831
1083.33	135.049	1083.33	26.6567
1083.82	134.964	1083.82	26.5311
1084.3	134.888	1084.3	26.4019
1084.78	134.82	1084.78	26.2649
1085.26	134.756	1085.26	26.1184
1085.74	134.695	1085.74	25.9636
1086.23	134.637	1086.23	25.8034
1086.71	134.583	1086.71	25.6406
1087.19	134.534	1087.19	25.4761
1087.67	134.489	1087.67	25.3081
1088.15	134.448	1088.15	25.1325
1088.64	134.406	1088.64	24.9458
1089.12	134.359	1089.12	24.7461
1089.6	134.306	1089.6	24.5343
1090.08	134.245	1090.08	24.3141
1090.57	134.178	1090.57	24.0903
1091.05	134.109	1091.05	23.8673
1091.53	134.041	1091.53	23.6482
1092.01	133.976	1092.01	23.4346
1092.49	133.917	1092.49	23.228
1092.98	133.862	1092.98	23.0299
1093.46	133.809	1093.46	22.8427
1093.94	133.758	1093.94	22.6686
1094.42	133.708	1094.42	22.5097
1094.9	133.661	1094.9	22.3668
1095.39	133.617	1095.39	22.2391
1095.87	133.581	1095.87	22.1256
1096.35	133.553	1096.35	22.0249
1096.83	133.534	1096.83	21.9365
1097.32	133.524	1097.32	21.8607
1097.8	133.521	1097.8	21.7978
1098.28	133.524	1098.28	21.7473
1098.76	133.533	1098.76	21.7078
1099.24	133.548	1099.24	21.6769
1099.73	133.569	1099.73	21.6521
1100.21	133.597	1100.21	21.6317
1100.69	133.633	1100.69	21.6151
1101.17	133.675	1101.17	21.6035
1101.65	133.722	1101.65	21.5983
1102.14	133.775	1102.14	21.6005
1102.62	133.834	1102.62	21.6104
1103.1	133.9	1103.1	21.6272
1103.58	133.977	1103.58	21.65
1104.07	134.067	1104.07	21.6787
1104.55	134.174	1104.55	21.7147
1105.03	134.299	1105.03	21.7599
1105.51	134.442	1105.51	21.8167
1105.99	134.601	1105.99	21.8858
1106.48	134.773	1106.48	21.9657
1106.96	134.953	1106.96	22.0533
1107.44	135.138	1107.44	22.1444
1107.92	135.325	1107.92	22.2356
1108.4	135.512	1108.4	22.3253
1108.89	135.698	1108.89	22.4137
1109.37	135.882	1109.37	22.5027
1109.85	136.067	1109.85	22.5938
1110.33	136.25	1110.33	22.687
1110.82	136.433	1110.82	22.7811
1111.3	136.614	1111.3	22.8732
1111.78	136.791	1111.78	22.9613
1112.26	136.965	1112.26	23.0442
1112.74	137.133	1112.74	23.1225
1113.23	137.295	1113.23	23.1977
1113.71	137.449	1113.71	23.271
1114.19	137.593	1114.19	23.3419
1114.67	137.724	1114.67	23.408
1115.15	137.839	1115.15	23.4658
1115.64	137.934	1115.64	23.5121
1116.12	138.011	1116.12	23.5457
1116.6	138.072	1116.6	23.5679
1117.08	138.121	1117.08	23.5818
1117.57	138.164	1117.57	23.5912
1118.05	138.201	1118.05	23.5985
1118.53	138.234	1118.53	23.6044
1119.01	138.258	1119.01	23.6076
1119.49	138.267	1119.49	23.6063
1119.97	138.258	1119.97	23.5992
1120.46	138.227	1120.46	23.5862
1120.94	138.174	1120.94	23.5682
1121.42	138.104	1121.42	23.5463
1121.9	138.021	1121.9	23.5211
1122.39	137.927	1122.39	23.492
1122.87	137.825	1122.87	23.4577
1123.35	137.715	1123.35	23.4168
1123.83	137.594	1123.83	23.3688
1124.31	137.461	1124.31	23.314
1124.8	137.317	1124.8	23.2534
1125.28	137.163	1125.28	23.1875
1125.76	137.003	1125.76	23.116
1126.24	136.842	1126.24	23.0377
1126.72	136.683	1126.72	22.9511
1127.21	136.53	1127.21	22.8559
1127.69	136.388	1127.69	22.7532
1128.17	136.259	1128.17	22.6457
1128.65	136.147	1128.65	22.5364
1129.14	136.053	1129.14	22.4278
1129.62	135.982	1129.62	22.3204
1130.1	135.933	1130.1	22.2126
1130.58	135.909	1130.58	22.1018
1131.06	135.907	1131.06	21.9853
1131.55	135.929	1131.55	21.8615
1132.03	135.973	1132.03	21.7303
1132.51	136.04	1132.51	21.5925
1132.99	136.134	1132.99	21.4496
1133.47	136.256	1133.47	21.3025
1133.96	136.412	1133.96	21.1518
1134.44	136.603	1134.44	20.9983
1134.92	136.834	1134.92	20.8437
1135.4	137.105	1135.4	20.691
1135.88	137.417	1135.88	20.5436
1136.37	137.769	1136.37	20.4047
1136.85	138.162	1136.85	20.276
1137.33	138.594	1137.33	20.1575
1137.81	139.068	1137.81	20.0474
1138.3	139.581	1138.3	19.9436
1138.78	140.137	1138.78	19.8448
1139.26	140.735	1139.26	19.7508
1139.74	141.379	1139.74	19.6627
1140.22	142.075	1140.22	19.5823
1140.71	142.827	1140.71	19.5102
1141.19	143.641	1141.19	19.4461
1141.67	144.523	1141.67	19.3878
1142.15	145.476	1142.15	19.3331
1142.63	146.502	1142.63	19.2802
1143.12	147.605	1143.12	19.2288
1143.6	148.791	1143.6	19.1801
1144.08	150.067	1144.08	19.1357
1144.56	151.442	1144.56	19.0969
1145.05	152.924	1145.05	19.0637
1145.53	154.515	1145.53	19.0347
1146.01	156.214	1146.01	19.0073
1146.49	158.012	1146.49	18.9792
1146.97	159.9	1146.97	18.9488
1147.46	161.868	1147.46	18.9154
1147.94	163.908	1147.94	18.8794
1148.42	166.016	1148.42	18.8409
1148.9	168.187	1148.9	18.7997
1149.38	170.409	1149.38	18.7554
1149.87	172.669	1149.87	18.7073
1150.35	174.943	1150.35	18.6555
1150.83	177.211	1150.83	18.6012
1151.31	179.454	1151.31	18.5464
1151.8	181.658	1151.8	18.4932
1152.28	183.814	1152.28	18.443
1152.76	185.91	1152.76	18.3961
1153.24	187.932	1153.24	18.3516
1153.72	189.854	1153.72	18.3083
1154.21	191.651	1154.21	18.2655
1154.69	193.301	1154.69	18.2235
1155.17	194.793	1155.17	18.1836
1155.65	196.13	1155.65	18.1475
1156.13	197.32	1156.13	18.1165
1156.62	198.375	1156.62	18.0907
1157.1	199.299	1157.1	18.0694
1157.58	200.084	1157.58	18.0513
1158.06	200.722	1158.06	18.0358
1158.55	201.205	1158.55	18.0232
1159.03	201.535	1159.03	18.0145
1159.51	201.724	1159.51	18.0111
1159.99	201.788	1159.99	18.0141
1160.47	201.741	1160.47	18.0233
1160.96	201.589	1160.96	18.0378
1161.44	201.327	1161.44	18.0564
1161.92	200.948	1161.92	18.0784
1162.4	200.452	1162.4	18.1043
1162.88	199.849	1162.88	18.1359
1163.37	199.158	1163.37	18.1753
1163.85	198.404	1163.85	18.2245
1164.33	197.604	1164.33	18.2846
1164.81	196.768	1164.81	18.3554
1165.3	195.893	1165.3	18.436
1165.78	194.974	1165.78	18.5259
1166.26	194.006	1166.26	18.6249
1166.74	192.997	1166.74	18.7339
1167.22	191.959	1167.22	18.8539
1167.71	190.907	1167.71	18.9852
1168.19	189.852	1168.19	19.1269
1168.67	188.798	1168.67	19.2767
1169.15	187.738	1169.15	19.4314
1169.63	186.664	1169.63	19.5877
1170.12	185.573	1170.12	19.7435
1170.6	184.469	1170.6	19.8982
1171.08	183.363	1171.08	20.0523
1171.56	182.269	1171.56	20.2064
1172.05	181.199	1172.05	20.3605
1172.53	180.156	1172.53	20.5134
1173.01	179.139	1173.01	20.6625
1173.49	178.141	1173.49	20.8056
1173.97	177.16	1173.97	20.941
1174.45	176.198	1174.45	21.0685
1174.94	175.264	1174.94	21.1892
1175.42	174.366	1175.42	21.3042
1175.9	173.508	1175.9	21.414
1176.38	172.69	1176.38	21.5173
1176.87	171.902	1176.87	21.612
1177.35	171.135	1177.35	21.6955
1177.83	170.381	1177.83	21.7662
1178.31	169.635	1178.31	21.8244
1178.8	168.902	1178.8	21.8714
1179.28	168.186	1179.28	21.9094
1179.76	167.491	1179.76	21.9397
1180.24	166.817	1180.24	21.9622
1180.72	166.162	1180.72	21.9755
1181.2	165.518	1181.2	21.9779
1181.69	164.884	1181.69	21.9686
1182.17	164.258	1182.17	21.9481
1182.65	163.645	1182.65	21.9185
1183.13	163.047	1183.13	21.8825
1183.62	162.466	1183.62	21.8422
1184.1	161.9	1184.1	21.7987
1184.58	161.342	1184.58	21.7516
1185.06	160.782	1185.06	21.6997
1185.54	160.215	1185.54	21.6422
1186.03	159.641	1186.03	21.5787
1186.51	159.064	1186.51	21.5099
1186.99	158.49	1186.99	21.4363
1187.47	157.928	1187.47	21.3581
1187.95	157.379	1187.95	21.2746
1188.44	156.844	1188.44	21.184
1188.92	156.319	1188.92	21.0848
1189.4	155.801	1189.4	20.9757
1189.88	155.286	1189.88	20.8565
1190.37	154.774	1190.37	20.7279
1190.85	154.268	1190.85	20.5907
1191.33	153.769	1191.33	20.4459
1191.81	153.276	1191.81	20.2938
1192.29	152.786	1192.29	20.1349
1192.78	152.297	1192.78	19.97
1193.26	151.805	1193.26	19.8006
1193.74	151.31	1193.74	19.6293
1194.22	150.814	1194.22	19.459
1194.7	150.317	1194.7	19.2923
1195.19	149.824	1195.19	19.1314
1195.67	149.335	1195.67	18.9771
1196.15	148.85	1196.15	18.8304
1196.63	148.372	1196.63	18.6919
1197.12	147.9	1197.12	18.5628
1197.6	147.439	1197.6	18.4442
1198.08	146.991	1198.08	18.3372
1198.56	146.56	1198.56	18.2421
1199.04	146.147	1199.04	18.1578
1199.53	145.751	1199.53	18.082
1200.01	145.372	1200.01	18.012
1200.49	145.007	1200.49	17.9451
1200.97	144.653	1200.97	17.8795
1201.45	144.313	1201.45	17.8146
1201.94	143.988	1201.94	17.7501
1202.42	143.68	1202.42	17.6866
1202.9	143.392	1202.9	17.6243
1203.38	143.123	1203.38	17.5631
1203.87	142.872	1203.87	17.5031
1204.35	142.638	1204.35	17.4447
1204.83	142.42	1204.83	17.3888
1205.31	142.219	1205.31	17.3369
1205.79	142.037	1205.79	17.2908
1206.28	141.876	1206.28	17.2511
1206.76	141.737	1206.76	17.2179
1207.24	141.62	1207.24	17.1896
1207.72	141.522	1207.72	17.164
1208.2	141.438	1208.2	17.1388
1208.69	141.364	1208.69	17.1122
1209.17	141.299	1209.17	17.0835
1209.65	141.242	1209.65	17.0528
1210.13	141.193	1210.13	17.021
1210.62	141.155	1210.62	16.9889
1211.1	141.129	1211.1	16.957
1211.58	141.116	1211.58	16.9255
1212.06	141.113	1212.06	16.8942
1212.54	141.121	1212.54	16.8629
1213.03	141.136	1213.03	16.8312
1213.51	141.159	1213.51	16.7987
1213.99	141.189	1213.99	16.7653
1214.47	141.225	1214.47	16.7304
1214.95	141.267	1214.95	16.6941
1215.44	141.314	1215.44	16.6566
1215.92	141.365	1215.92	16.6189
1216.4	141.421	1216.4	16.5822
1216.88	141.484	1216.88	16.548
1217.37	141.555	1217.37	16.5173
1217.85	141.638	1217.85	16.4901
1218.33	141.733	1218.33	16.4657
1218.81	141.841	1218.81	16.4425
1219.29	141.959	1219.29	16.4186
1219.78	142.083	1219.78	16.3933
1220.26	142.209	1220.26	16.3665
1220.74	142.337	1220.74	16.3396
1221.22	142.468	1221.22	16.3147
1221.7	142.604	1221.7	16.2936
1222.19	142.749	1222.19	16.2777
1222.67	142.905	1222.67	16.267
1223.15	143.071	1223.15	16.2606
1223.63	143.244	1223.63	16.2568
1224.11	143.42	1224.11	16.2539
1224.6	143.595	1224.6	16.2501
1225.08	143.766	1225.08	16.2444
1225.56	143.931	1225.56	16.2365
1226.04	144.092	1226.04	16.2266
1226.53	144.249	1226.53	16.2156
1227.01	144.404	1227.01	16.205
1227.49	144.559	1227.49	16.1966
1227.97	144.713	1227.97	16.1923
1228.45	144.869	1228.45	16.1939
1228.94	145.028	1228.94	16.2021
1229.42	145.191	1229.42	16.2171
1229.9	145.358	1229.9	16.2377
1230.38	145.527	1230.38	16.2624
1230.86	145.695	1230.86	16.2893
1231.35	145.859	1231.35	16.3171
1231.83	146.017	1231.83	16.3451
1232.31	146.168	1232.31	16.3735
1232.79	146.314	1232.79	16.4029
1233.28	146.457	1233.28	16.434
1233.76	146.598	1233.76	16.4668
1234.24	146.737	1234.24	16.5012
1234.72	146.869	1234.72	16.5365
1235.2	146.993	1235.2	16.5721
1235.68	147.104	1235.68	16.6079
1236.17	147.203	1236.17	16.6442
1236.65	147.293	1236.65	16.6821
1237.13	147.377	1237.13	16.7226
1237.61	147.461	1237.61	16.767
1238.1	147.547	1238.1	16.8157
1238.58	147.637	1238.58	16.8691
1239.06	147.729	1239.06	16.9269
1239.54	147.821	1239.54	16.9885
1240.02	147.912	1240.02	17.0532
1240.51	148	1240.51	17.12
1240.99	148.084	1240.99	17.1876
1241.47	148.163	1241.47	17.2547
1241.95	148.237	1241.95	17.3197
1242.43	148.301	1242.43	17.3815
1242.92	148.354	1242.92	17.439
1243.4	148.395	1243.4	17.4919
1243.88	148.425	1243.88	17.5404
1244.36	148.448	1244.36	17.5853
1244.85	148.469	1244.85	17.6275
1245.33	148.489	1245.33	17.6678
1245.81	148.511	1245.81	17.7073
1246.29	148.533	1246.29	17.7471
1246.77	148.555	1246.77	17.7883
1247.26	148.576	1247.26	17.8323
1247.74	148.599	1247.74	17.8803
1248.22	148.625	1248.22	17.9327
1248.7	148.657	1248.7	17.9893
1249.18	148.697	1249.18	18.0486
1249.67	148.742	1249.67	18.1087
1250.15	148.788	1250.15	18.1676
1250.63	148.831	1250.63	18.2243
1251.11	148.868	1251.11	18.2786
1251.6	148.899	1251.6	18.3315
1252.08	148.927	1252.08	18.3844
1252.56	148.957	1252.56	18.4384
1253.04	148.99	1253.04	18.4939
1253.52	149.026	1253.52	18.5505
1254.01	149.062	1254.01	18.6069
1254.49	149.092	1254.49	18.6625
1254.97	149.115	1254.97	18.7172
1255.45	149.128	1255.45	18.7722
1255.93	149.135	1255.93	18.8293
1256.42	149.141	1256.42	18.8904
1256.9	149.147	1256.9	18.9563
1257.38	149.153	1257.38	19.0265
1257.86	149.155	1257.86	19.0989
1258.35	149.145	1258.35	19.1705
1258.83	149.113	1258.83	19.2383
1259.31	149.054	1259.31	19.2997
1259.79	148.964	1259.79	19.353
1260.27	148.842	1260.27	19.3981
1260.76	148.691	1260.76	19.4355
1261.24	148.513	1261.24	19.4666
1261.72	148.312	1261.72	19.4932
1262.2	148.089	1262.2	19.5175
1262.68	147.847	1262.68	19.5417
1263.17	147.592	1263.17	19.5679
1263.65	147.329	1263.65	19.5975
1264.13	147.062	1264.13	19.6307
1264.61	146.795	1264.61	19.6662
1265.1	146.528	1265.1	19.7017
1265.58	146.258	1265.58	19.7345
1266.06	145.984	1266.06	19.763
1266.54	145.702	1266.54	19.7871
1267.02	145.413	1267.02	19.8087
1267.51	145.122	1267.51	19.8315
1267.99	144.831	1267.99	19.8594
1268.47	144.543	1268.47	19.8954
1268.95	144.258	1268.95	19.9408
1269.43	143.972	1269.43	19.9949
1269.92	143.676	1269.92	20.0553
1270.4	143.365	1270.4	20.1192
1270.88	143.034	1270.88	20.184
1271.36	142.683	1271.36	20.2483
1271.85	142.313	1271.85	20.3119
1272.33	141.932	1272.33	20.3752
1272.81	141.542	1272.81	20.439
1273.29	141.149	1273.29	20.5042
1273.77	140.753	1273.77	20.5711
1274.26	140.354	1274.26	20.6401
1274.74	139.952	1274.74	20.711
1275.22	139.546	1275.22	20.7835
1275.7	139.14	1275.7	20.8571
1276.18	138.735	1276.18	20.9306
1276.67	138.337	1276.67	21.003
1277.15	137.949	1277.15	21.0735
1277.63	137.573	1277.63	21.1422
1278.11	137.213	1278.11	21.2102
1278.59	136.87	1278.59	21.2794
1279.08	136.545	1279.08	21.3517
1279.56	136.237	1279.56	21.4283
1280.04	135.943	1280.04	21.509
1280.52	135.661	1280.52	21.5916
1281.01	135.387	1281.01	21.6733
1281.49	135.118	1281.49	21.7511
1281.97	134.853	1281.97	21.8233
1282.45	134.592	1282.45	21.8897
1282.93	134.339	1282.93	21.9517
1283.42	134.1	1283.42	22.0114
1283.9	133.878	1283.9	22.0707
1284.38	133.677	1284.38	22.1304
1284.86	133.498	1284.86	22.1907
1285.34	133.34	1285.34	22.2514
1285.83	133.2	1285.83	22.3122
1286.31	133.075	1286.31	22.3733
1286.79	132.963	1286.79	22.4356
1287.27	132.862	1287.27	22.4996
1287.76	132.774	1287.76	22.5652
1288.24	132.699	1288.24	22.6318
1288.72	132.638	1288.72	22.6985
1289.2	132.59	1289.2	22.7647
1289.68	132.552	1289.68	22.8313
1290.16	132.523	1290.16	22.8997
1290.65	132.499	1290.65	22.9719
1291.13	132.478	1291.13	23.0492
1291.61	132.456	1291.61	23.1308
1292.09	132.43	1292.09	23.2147
1292.58	132.394	1292.58	23.2974
1293.06	132.343	1293.06	23.3761
1293.54	132.273	1293.54	23.4498
1294.02	132.18	1294.02	23.5201
1294.5	132.061	1294.5	23.5908
1294.99	131.915	1294.99	23.6664
1295.47	131.746	1295.47	23.7506
1295.95	131.555	1295.95	23.8449
1296.43	131.349	1296.43	23.9486
1296.91	131.132	1296.91	24.0592
1297.4	130.907	1297.4	24.1741
1297.88	130.68	1297.88	24.2918
1298.36	130.452	1298.36	24.4122
1298.84	130.227	1298.84	24.5359
1299.33	130.006	1299.33	24.6638
1299.81	129.791	1299.81	24.7957
1300.29	129.585	1300.29	24.9311
1300.77	129.389	1300.77	25.0688
1301.25	129.203	1301.25	25.2087
1301.74	129.025	1301.74	25.3513
1302.22	128.855	1302.22	25.4983
1302.7	128.691	1302.7	25.6509
1303.18	128.533	1303.18	25.809
1303.66	128.381	1303.66	25.9707
1304.15	128.235	1304.15	26.1325
1304.63	128.096	1304.63	26.2912
1305.11	127.964	1305.11	26.4448
1305.59	127.838	1305.59	26.5939
1306.08	127.716	1306.08	26.7412
1306.56	127.597	1306.56	26.8894
1307.04	127.48	1307.04	27.0401
1307.52	127.364	1307.52	27.1921
1308	127.248	1308	27.3418
1308.49	127.132	1308.49	27.4848
1308.97	127.013	1308.97	27.618
1309.45	126.891	1309.45	27.7411
1309.93	126.765	1309.93	27.8566
1310.41	126.635	1310.41	27.9687
1310.9	126.502	1310.9	28.081
1311.38	126.372	1311.38	28.1955
1311.86	126.249	1311.86	28.3115
1312.34	126.136	1312.34	28.4269
1312.83	126.035	1312.83	28.5391
1313.31	125.945	1313.31	28.6467
1313.79	125.861	1313.79	28.7495
1314.27	125.782	1314.27	28.8481
1314.75	125.704	1314.75	28.9425
1315.24	125.627	1315.24	29.0317
1315.72	125.553	1315.72	29.1141
1316.2	125.485	1316.2	29.1882
1316.68	125.424	1316.68	29.2541
1317.16	125.372	1317.16	29.3137
1317.65	125.329	1317.65	29.37
1318.13	125.293	1318.13	29.425
1318.61	125.263	1318.61	29.4783
1319.09	125.24	1319.09	29.5263
1319.58	125.224	1319.58	29.5642
1320.06	125.213	1320.06	29.5882
1320.54	125.209	1320.54	29.5972
1321.02	125.209	1321.02	29.594
1321.5	125.211	1321.5	29.5826
1321.99	125.214	1321.99	29.5664
1322.47	125.218	1322.47	29.5458
1322.95	125.223	1322.95	29.5179
1323.43	125.23	1323.43	29.4776
1323.91	125.238	1323.91	29.4203
1324.4	125.249	1324.4	29.344
1324.88	125.261	1324.88	29.2503
1325.36	125.274	1325.36	29.1435
1325.84	125.29	1325.84	29.0281
1326.33	125.309	1326.33	28.9064
1326.81	125.335	1326.81	28.7781
1327.29	125.367	1327.29	28.6404
1327.77	125.406	1327.77	28.4911
1328.25	125.449	1328.25	28.3298
1328.73	125.494	1328.73	28.1592
1329.22	125.535	1329.22	27.9844
1329.7	125.571	1329.7	27.8101
1330.18	125.6	1330.18	27.6393
1330.66	125.623	1330.66	27.4721
1331.15	125.641	1331.15	27.3068
1331.63	125.657	1331.63	27.1412
1332.11	125.668	1332.11	26.9748
1332.59	125.675	1332.59	26.8091
1333.07	125.674	1333.07	26.6473
1333.56	125.666	1333.56	26.4928
1334.04	125.652	1334.04	26.3476
1334.52	125.635	1334.52	26.212
1335	125.618	1335	26.0851
1335.48	125.606	1335.48	25.966
1335.97	125.601	1335.97	25.8551
1336.45	125.601	1336.45	25.7546
1336.93	125.605	1336.93	25.6685
1337.41	125.61	1337.41	25.6011
1337.9	125.614	1337.9	25.5563
1338.38	125.615	1338.38	25.5362
1338.86	125.613	1338.86	25.5404
1339.34	125.607	1339.34	25.5663
1339.82	125.595	1339.82	25.6102
1340.31	125.574	1340.31	25.6684
1340.79	125.543	1340.79	25.7376
1341.27	125.501	1341.27	25.8157
1341.75	125.449	1341.75	25.9005
1342.23	125.39	1342.23	25.9897
1342.72	125.327	1342.72	26.081
1343.2	125.264	1343.2	26.1725
1343.68	125.202	1343.68	26.2633
1344.16	125.144	1344.16	26.3534
1344.65	125.091	1344.65	26.443
1345.13	125.044	1345.13	26.5322
1345.61	125.003	1345.61	26.6193
1346.09	124.972	1346.09	26.701
1346.57	124.953	1346.57	26.7734
1347.06	124.947	1347.06	26.8328
1347.54	124.955	1347.54	26.8779
1348.02	124.975	1348.02	26.9093
1348.5	125.005	1348.5	26.9295
1348.98	125.04	1348.98	26.9404
1349.47	125.077	1349.47	26.9419
1349.95	125.112	1349.95	26.931
1350.43	125.143	1350.43	26.9029
1350.91	125.169	1350.91	26.8533
1351.39	125.19	1351.39	26.78
1351.88	125.204	1351.88	26.6844
1352.36	125.21	1352.36	26.5705
1352.84	125.21	1352.84	26.4428
1353.32	125.206	1353.32	26.3048
1353.81	125.201	1353.81	26.1577
1354.29	125.199	1354.29	26.001
1354.77	125.203	1354.77	25.834
1355.25	125.213	1355.25	25.6573
1355.73	125.229	1355.73	25.4734
1356.22	125.246	1356.22	25.2858
1356.7	125.263	1356.7	25.0972
1357.18	125.279	1357.18	24.9086
1357.66	125.293	1357.66	24.7191
1358.14	125.308	1358.14	24.5267
1358.63	125.325	1358.63	24.3299
1359.11	125.346	1359.11	24.1287
1359.59	125.371	1359.59	23.9248
1360.07	125.401	1360.07	23.7198
1360.56	125.438	1360.56	23.5139
1361.04	125.487	1361.04	23.3051
1361.52	125.551	1361.52	23.0897
1362	125.633	1362	22.8651
1362.48	125.732	1362.48	22.6333
[truncated: 5,471 more rows]

## Sheet: Figure2f
PDA		OHG		PDA@OHG
x1	y1	x2	y2	x3	y3
6e-06	0	0	0	6e-06	1
0.15028	0.2	0.13775	0.12	0.06238	1
0.31558	0.2	0.2755	-0.13	0.131	1.1
0.45082	0.3	0.41325	0	0.19338	1.15
0.6011	0.7	0.56478	0	0.24952	1.1
0.75137	0.8	0.68875	0.12	0.31189	1.2
0.91667	0.8	0.8265	0.12	0.38051	1.25
1.06694	1	0.96425	0.12	0.44289	1.25
1.20219	1.1	1.11578	0.25	0.50526	1.2
1.35246	1.2	1.25353	0.25	0.56764	1.3
1.51776	1.4	1.39128	0.25	0.63626	1.3
1.66803	1.7	1.52903	0.37	0.69863	1.4
1.81831	1.7	1.68055	0.37	0.75477	1.45
1.95355	1.9	1.8183	0.37	0.81715	1.4
2.13388	2	1.94228	0.5	0.88577	1.5
2.26912	2.2	2.08003	0.5	0.94814	1.55
2.4194	2.4	2.23155	0.62	1.00428	1.55
2.56967	2.8	2.3693	0.62	1.06666	1.6
2.71994	2.8	2.50705	0.5	1.14151	1.65
2.88524	2.9	2.63103	0.5	1.20389	1.65
3.03551	3.1	2.78255	0.5	1.26003	1.65
3.17076	3.4	2.9203	0.5	1.32241	1.65
3.33606	3.7	3.05805	0.5	1.39102	1.75
3.48633	3.7	3.1958	0.37	1.4534	1.8
3.63661	3.9	3.34733	0.62	1.50954	1.85
3.78688	4.1	3.4713	0.75	1.57192	1.85
3.95218	4.2	3.60905	0.87	1.64053	1.8
4.08742	4.4	3.7468	0.87	1.70291	1.9
4.2377	4.6	3.89833	0.87	1.76529	2
4.38797	4.8	4.03608	1	1.82143	2.1
4.55327	5.1	4.17383	1	1.89628	2.05
4.70354	5.3	4.2978	1	1.95242	2.05
4.85382	5.5	4.4631	0.87	2.0148	2.15
4.98906	5.7	4.58708	1.12	2.07717	2.2
5.16939	5.8	4.72483	1	2.14579	2.25
5.30463	6	4.86258	1.25	2.20817	2.3
5.45491	6.2	5.0141	1.37	2.26431	2.3
5.60518	6.6	5.15185	1.25	2.32668	2.3
5.77048	6.8	5.27583	1	2.3953	2.35
5.92075	6.9	5.41358	1	2.45767	2.4
6.07102	7	5.5651	1.12	2.52005	2.4
6.20627	7.3	5.70285	1.25	2.57619	2.45
6.37157	7.5	5.8406	1.25	2.65104	2.45
6.52184	7.7	5.96458	1.25	2.70718	2.5
6.67212	7.9	6.12988	1.25	2.76956	2.6
6.80736	8.2	6.25385	1.25	2.83194	2.6
6.98769	8.2	6.3916	1.37	2.90055	2.6
7.12293	8.5	6.52935	1.49	2.96293	2.55
7.27321	8.7	6.68088	1.49	3.02531	2.55
7.42348	8.9	6.81863	1.37	3.08145	2.65
7.58878	9.1	6.9426	1.49	3.15006	2.75
7.73905	9.3	7.08035	1.49	3.21244	2.75
7.8743	9.5	7.24565	1.62	3.27482	2.75
8.02457	9.7	7.36963	1.75	3.3372	2.85
8.2049	9.8	7.50738	1.75	3.40581	2.8
8.34014	10	7.63135	1.87	3.46195	2.85
8.49042	10.2	7.79665	2	3.52433	2.9
8.62566	10.7	7.9344	2	3.58671	3
8.80599	10.7	8.05838	1.75	3.65532	3.05
8.95626	10.7	8.19613	1.87	3.7177	3
9.09151	11	8.34765	1.87	3.77384	3.1
9.24178	11.3	8.4854	2	3.83621	3.1
9.40708	11.4	8.62315	1.87	3.91107	3.1
9.55735	11.6	8.7609	2	3.96721	3.15
9.70762	11.8	8.91243	2	4.02958	3.25
9.84287	12.1	9.0364	2.12	4.09196	3.2
9.99314	12	9.17415	2.25	4.16058	3.2
10.1584	12.1	9.3119	2.12	4.22295	3.3
10.3087	12.3	9.46343	2.12	4.28533	3.3
10.459	12.4	9.60118	2.12	4.34771	3.25
10.6243	12.6	9.72515	2.37	4.41009	3.35
10.7746	12.9	9.8629	2.37	4.47246	3.45
10.9098	13	10.0282	2.12	4.53484	3.45
11.0601	13.3	10.1522	2.25	4.59722	3.45
11.2254	13.4	10.2899	2.37	4.66583	3.45
11.3757	13.6	10.4139	2.5	4.72197	3.55
11.5259	13.8	10.5792	2.62	4.78435	3.6
11.6612	14	10.717	2.5	4.84673	3.55
11.8415	14.2	10.8409	2.62	4.91534	3.6
11.9767	14.4	10.9787	2.75	4.97772	3.65
12.127	14.5	11.1302	2.87	5.03386	3.7
12.2773	14.7	11.268	2.75	5.09624	3.75
12.4426	14.9	11.4057	3.12	5.17109	3.75
12.5929	15	11.5297	2.87	5.22723	3.75
12.7281	15.2	11.695	2.87	5.28961	3.8
12.8784	15.4	11.8189	3	5.35198	3.9
13.0437	15.7	11.9567	3.12	5.4206	3.85
13.1939	15.7	12.0945	3	5.48298	3.9
13.3442	15.8	12.246	3.12	5.54535	4
13.4945	15.9	12.3837	3.12	5.60149	3.95
13.6297	16.2	12.5077	3.12	5.67011	4.05
13.8101	16.3	12.6455	3.25	5.73249	4.05
13.9453	16.4	12.797	3.12	5.79486	4.1
14.0956	16.7	12.9347	3.25	5.851	4.1
14.2459	16.8	13.0725	3.5	5.92586	4.1
14.4112	16.9	13.1965	3.37	5.982	4.15
14.5614	17	13.3618	3.5	6.04437	4.2
14.6967	17.2	13.4995	3.62	6.10675	4.15
14.862	17.4	13.6235	3.62	6.17537	4.15
15.0122	17.5	13.7612	3.75	6.23774	4.25
15.1625	17.6	13.9128	3.75	6.29388	4.25
15.3128	18.1	14.0505	3.75	6.35626	4.35
15.448	18.2	14.1883	3.75	6.43111	4.35
15.6133	18.2	14.3122	3.75	6.48725	4.35
15.7786	18.3	14.4637	3.87	6.54963	4.45
15.9139	18.4	14.6015	3.75	6.61201	4.35
16.0792	18.6	14.7393	4.25	6.68062	4.45
16.2295	18.7	14.877	4.25	6.743	4.5
16.3797	18.8	15.0285	4.25	6.79914	4.55
16.53	19	15.1663	4.25	6.86152	4.55
16.6653	19.3	15.2903	4.37	6.93013	4.55
16.8456	19.4	15.428	4.25	6.99251	4.6
16.9808	19.5	15.5795	4.25	7.05489	4.6
17.1311	19.8	15.7173	4.25	7.11103	4.65
17.2964	20	15.8413	4.37	7.18588	4.7
17.4467	20	15.979	4.5	7.24202	4.8
17.5969	20.1	16.1443	4.5	7.3044	4.8
17.7322	20.4	16.2683	4.5	7.36677	4.85
17.8975	20.4	16.406	4.5	7.43539	4.9
18.0478	20.5	16.5438	4.62	7.49777	4.9
18.198	20.6	16.6953	4.87	7.5539	4.9
18.3483	20.7	16.8331	4.75	7.61628	4.95
18.5136	20.9	16.9708	5	7.6849	4.95
18.6488	21	17.0948	5	7.74727	5
18.7991	21	17.2463	5.12	7.80965	5.05
18.9494	21.3	17.384	5	7.87203	5.05
19.1147	21.5	17.5218	5.25	7.94064	5.05
19.265	21.5	17.6595	5.25	8.00302	5.05
19.4152	21.7	17.8111	5	8.05916	5.15
19.5655	22	17.9351	5	8.12154	5.15
19.7308	22	18.0728	5	8.19015	5.2
19.8661	22.1	18.2106	5.37	8.25253	5.2
20.0163	22.2	18.3621	5.37	8.31491	5.2
20.1666	22.4	18.4998	5.37	8.37105	5.25
20.3319	22.3	18.6238	5.37	8.4459	5.3
20.4822	22.5	18.7615	5.62	8.50204	5.35
20.6174	22.8	18.9269	5.75	8.56442	5.35
20.7677	23	19.0508	5.62	8.6268	5.5
20.933	23.1	19.1886	5.75	8.69541	5.45
21.0833	23.2	19.3126	5.75	8.75779	5.45
21.2335	23.3	19.4779	5.75	8.81393	5.5
21.3688	23.6	19.6156	5.75	8.87631	5.55
21.5491	23.7	19.7396	5.75	8.94492	5.6
21.6994	23.7	19.8773	5.75	9.0073	5.55
21.8346	23.9	20.0288	5.75	9.06967	5.6
21.9849	23.9	20.1666	5.87	9.13205	5.6
22.1502	24	20.3043	5.87	9.20067	5.7
22.3005	24.1	20.4283	6.12	9.26304	5.7
22.4507	24.3	20.5936	6.12	9.31918	5.75
22.586	24.3	20.7176	5.87	9.38156	5.75
22.7663	24.5	20.8554	6.37	9.45018	5.8
22.9016	24.6	20.9931	6.25	9.51255	5.8
23.0518	24.9	21.1446	6.37	9.57493	5.85
23.2021	25.1	21.2824	6.37	9.63107	5.9
23.3674	25.1	21.4063	6.37	9.69969	5.9
23.5177	25.2	21.5441	6.5	9.76206	5.95
23.6529	25.4	21.7094	6.5	9.82444	5.95
23.8032	25.6	21.8334	6.5	9.88682	5.95
23.9685	25.6	21.9711	6.37	9.95543	5.95
24.1188	25.6	22.1089	6.62	10.0116	6
24.2691	25.7	22.2604	6.75	10.0739	6.1
24.4043	26	22.3982	6.87	10.1363	6.05
24.5846	26.1	22.5359	6.87	10.1987	6.1
24.7349	26.2	22.6599	6.87	10.2673	6.2
24.8701	26.4	22.8114	6.87	10.3235	6.3
25.0204	26.6	22.9491	7	10.3921	6.25
25.1857	26.6	23.0869	7	10.4607	6.2
25.336	26.6	23.2109	7	10.5168	6.3
25.4863	26.8	23.3762	7.12	10.5792	6.35
25.6215	26.8	23.5002	7	10.6416	6.35
25.8018	26.9	23.6379	7.12	10.7102	6.4
25.9371	27.1	23.7756	7	10.7726	6.4
26.0874	27.3	23.9272	7.12	10.8349	6.4
26.2376	27.4	24.0649	7.25	10.8911	6.4
26.4029	27.4	24.1889	7.37	10.9597	6.4
26.5532	27.5	24.3267	7.37	11.0221	6.5
26.6884	27.5	24.4919	7.37	11.0845	6.5
26.8387	27.6	24.6159	7.5	11.1468	6.5
27.004	27.8	24.7537	7.62	11.2155	6.55
27.1543	28	24.8914	7.5	11.2716	6.6
27.3046	28	25.043	7.5	11.334	6.65
27.4398	28.1	25.1807	7.62	11.3963	6.65
27.6201	28.3	25.3184	7.62	11.465	6.7
27.7704	28.5	25.4424	7.62	11.5273	6.7
27.9057	28.6	25.5939	7.62	11.5835	6.75
28.0559	28.6	25.7317	7.75	11.6459	6.8
28.2212	28.8	25.8695	7.87	11.7207	6.85
28.3715	28.8	25.9934	8	11.7768	6.95
28.5218	28.9	26.1587	8.12	11.8392	6.9
28.657	29.1	26.2827	8	11.8954	6.85
28.8373	29.2	26.4204	8.12	11.9702	6.95
28.9726	29.2	26.5582	8.25	12.0326	6.85
29.1229	29.4	26.7097	8.25	12.0887	6.95
29.2731	29.6	26.8475	8.25	12.1511	7
29.4384	29.7	26.9715	8	12.2197	7
29.5887	29.9	27.1092	7.87	12.2821	7.1
29.7239	29.8	27.2607	7.87	12.3445	7.1
29.8742	29.8	27.3985	7.87	12.4006	7.15
30.0395	29.9	27.5362	7.87	12.4755	7.2
30.1898	30	27.674	8.12	12.5316	7.25
30.3401	30.1	27.8255	8.25	12.594	7.2
30.4753	30.2	27.9632	8.25	12.6564	7.2
30.6556	30.3	28.0872	8.25	12.725	7.25
30.7909	30.4	28.225	8.5	12.7874	7.2
30.9412	30.5	28.3765	8.5	12.8435	7.2
31.0914	30.6	28.5143	8.62	12.9059	7.25
31.2567	30.7	28.652	8.62	12.9807	7.35
31.407	30.8	28.776	8.5	13.0369	7.4
31.5422	31	28.9275	8.62	13.0992	7.4
31.6925	31	29.0652	8.75	13.1554	7.4
31.8578	31.2	29.203	8.62	13.2302	7.5
32.0081	31.3	29.3407	8.87	13.2926	7.55
32.1584	31.4	29.4923	8.75	13.3488	7.5
32.3086	31.4	29.63	8.62	13.4111	7.6
32.4739	31.4	29.754	8.87	13.4797	7.65
32.6092	31.6	29.8917	9	13.5421	7.6
32.7595	31.8	30.0433	9.12	13.6045	7.6
32.9097	31.8	30.181	9.25	13.6607	7.7
33.075	31.9	30.3188	9.12	13.7355	7.75
33.2253	32	30.4428	9.25	13.7916	7.7
33.3756	32.1	30.608	9.37	13.854	7.75
33.5108	32.3	30.732	9.37	13.9164	7.7
33.6761	32.3	30.8698	9.37	13.985	7.75
33.8264	32.4	30.9937	9.37	14.0474	7.85
33.9767	32.6	31.1591	9.25	14.1035	7.85
34.1269	32.6	31.2968	9.37	14.1659	7.9
34.2923	32.5	31.4208	9.37	14.2408	7.85
34.4275	32.6	31.5585	9.5	14.2969	7.85
34.5778	32.7	31.71	9.62	14.3593	7.9
34.728	32.9	31.8478	9.62	14.4154	7.95
34.8933	32.9	31.9855	9.62	14.4903	8
35.0436	32.9	32.1095	9.62	14.5526	8
35.1939	33.1	32.2748	9.75	14.6088	8
35.3291	33.3	32.3988	9.62	14.6712	8.05
35.5095	33.3	32.5365	9.87	14.7398	8.1
35.6447	33.3	32.6743	9.87	14.8021	8.1
35.795	33.5	32.8258	10	14.8645	8.15
35.9452	33.7	32.9636	9.87	14.9207	8.2
36.1105	33.9	33.0876	9.87	14.9831	8.25
36.2608	33.8	33.2253	9.87	15.0517	8.15
36.3961	33.9	33.3768	10	15.114	8.2
36.5463	34	33.5146	10.12	15.1764	8.2
36.7267	34	33.6523	10.12	15.245	8.25
36.8619	33.9	33.7763	10.25	15.3074	8.3
37.0122	34.1	33.9416	10.25	15.3636	8.4
37.1474	34.3	34.0656	10.25	15.4259	8.35
37.3278	34.5	34.2033	10.37	15.5008	8.35
37.463	34.5	34.3411	10.37	15.5569	8.4
37.6133	34.6	34.4926	10.37	15.6193	8.4
37.7635	34.6	34.6303	10.25	15.6817	8.45
37.9288	34.7	34.7681	10.5	15.7503	8.45
38.0791	34.7	34.8921	10.5	15.8127	8.55
38.2294	34.8	35.0574	10.37	15.8688	8.55
38.3646	34.9	35.1814	10.37	15.9312	8.65
38.545	34.9	35.3191	10.5	15.9998	8.6
38.6802	34.9	35.4569	10.75	16.0622	8.6
38.8305	35.1	35.6084	10.75	16.1245	8.65
38.9657	35.3	35.7461	10.62	16.1869	8.7
39.1461	35.2	35.8701	10.87	16.2493	8.7
39.2963	35.3	36.0078	10.87	16.3117	8.65
39.4316	35.4	36.1594	10.87	16.3741	8.75
39.5818	35.8	36.2971	10.87	16.4364	8.75
39.7471	35.8	36.4349	10.87	16.5051	8.8
39.8974	35.8	36.5588	10.75	16.5612	8.8
40.0477	35.9	36.7242	10.87	16.6236	8.75
40.1829	36.1	36.8619	10.87	16.6859	8.85
40.3633	36	36.9859	11.12	16.7608	8.9
40.4985	36.1	37.1236	11.37	16.8169	8.95
40.6488	36.2	37.2751	11.25	16.8793	8.9
40.7991	36.2	37.4129	11.25	16.9417	8.95
40.9644	36.3	37.5506	11.37	17.0103	8.95
41.1146	36.3	37.6746	11.37	17.0664	8.95
41.2649	36.4	37.8261	11.5	17.1288	9.05
41.4001	36.7	37.9639	11.5	17.1912	9.05
41.5805	36.8	38.1016	11.5	17.2598	9.05
41.7157	36.7	38.2394	11.37	17.3222	9.1
41.866	36.9	38.3909	11.37	17.3846	9.15
42.0163	37	38.5287	11.37	17.4407	9.2
42.1816	37	38.6527	11.62	17.5093	9.25
42.3318	37	38.7904	11.5	17.5717	9.25
42.4671	37.1	38.9419	11.37	17.6341	9.3
42.6174	37.2	39.0797	11.62	17.6902	9.25
42.7826	37.3	39.2174	11.62	17.7651	9.3
42.9329	37.3	39.3414	11.87	17.8212	9.3
43.0832	37.2	39.5067	11.87	17.8836	9.35
43.2184	37.5	39.6307	12	17.946	9.35
43.3988	37.6	39.7684	11.87	18.0146	9.35
43.549	37.6	39.9062	12	18.077	9.35
43.6843	37.7	40.0577	12	18.1331	9.45
43.8346	37.8	40.1817	12.12	18.1955	9.5
43.9698	37.9	40.3332	12.12	18.2703	9.55
44.1501	38	40.4572	12.12	18.3265	9.55
44.3004	38	40.6087	12	18.3889	9.55
44.4357	38.2	40.7465	12	18.4512	9.5
44.616	38.3	40.8842	12	18.5198	9.55
44.7512	38.3	41.0082	12	18.5822	9.5
44.9015	38.4	41.1735	12	18.6384	9.4
45.0518	38.4	41.2975	12.25	18.7007	9.4
45.2171	38.5	41.4352	12.37	18.7693	9.35
45.3523	38.4	41.5729	12.5	18.8317	9.5
45.5026	38.6	41.7245	12.5	18.8941	9.5
45.6529	38.6	41.8622	12.5	18.9503	9.6
45.8182	38.8	41.9862	12.5	19.0251	9.6
45.9684	38.9	42.124	12.5	19.0812	9.6
46.1187	38.9	42.2755	12.5	19.1436	9.65
46.254	38.9	42.4132	12.37	19.206	9.65
46.4192	39	42.551	12.5	19.2746	9.7
46.5846	39	42.675	12.5	19.337	9.65
46.7198	39.1	42.8402	12.5	19.3931	9.75
46.8701	39.2	42.9642	12.62	19.4555	9.8
47.0354	39.2	43.102	12.87	19.5304	9.85
47.1856	39.3	43.2397	12.99	19.5865	9.85
47.3359	39.4	43.3913	12.99	19.6489	9.8
47.4712	39.4	43.529	12.87	19.705	9.85
47.6365	39.6	43.6668	13.12	19.7799	9.85
47.7867	39.7	43.7907	12.99	19.8422	9.95
47.937	39.7	43.956	12.99	19.8984	10
48.0873	40	44.08	13.12	19.9608	10
48.2526	40	44.2178	13.25	20.0294	9.95
48.3878	39.9	44.3555	13.12	20.0918	9.95
48.5381	40.1	44.507	13.12	20.1541	10.05
48.6884	40.1	44.6448	13.25	20.2103	10.05
48.8537	40.1	44.7687	13.37	20.2851	10.15
49.0039	40.1	44.9065	13.37	20.3413	10.2
49.1542	40.3	45.0718	13.37	20.4036	10.2
49.2895	40.3	45.1958	13.37	20.466	10.2
49.4548	40.4	45.3335	13.25	20.5346	10.25
49.605	40.4	45.4575	13.37	20.597	10.2
49.7553	40.4	45.6228	13.5	20.6532	10.3
49.9056	40.7	45.7606	13.5	20.7155	10.3
50.0709	40.7	45.8983	13.5	20.7841	10.3
50.2212	40.7	46.0223	13.5	20.8465	10.4
50.3564	40.8	46.1738	13.62	20.9089	10.4
50.5067	40.8	46.3115	13.75	20.965	10.45
50.672	40.8	46.4493	13.62	21.0399	10.5
50.8222	40.8	46.5733	13.62	21.1023	10.45
50.9575	40.9	46.7386	13.75	21.1584	10.45
51.1228	41	46.8625	13.87	21.2208	10.4
51.258	41	47.0003	13.87	21.2894	10.5
51.4233	40.9	47.138	13.87	21.3518	10.65
51.5736	41	47.2896	14	21.4141	10.7
51.7239	41.4	47.4273	14	21.4703	10.65
51.8892	41.5	47.5513	14	21.5451	10.65
52.0395	41.4	47.6891	14.12	21.6013	10.7
52.1747	41.5	47.8543	13.87	21.6637	10.7
52.325	41.7	47.9783	14	21.726	10.85
52.4903	41.8	48.1161	14.12	21.7884	10.8
52.6405	41.8	48.24	14.25	21.857	10.75
52.7908	41.8	48.4053	14.5	21.9132	10.85
52.9261	41.9	48.5431	14.37	21.9755	10.85
53.1064	41.9	48.6671	14.5	22.0442	10.9
53.2567	41.9	48.8048	14.37	22.1065	11
53.3919	42	48.9564	14.5	22.1689	11
53.5422	42	49.0941	14.5	22.2313	10.95
53.7075	42	49.2319	14.5	22.2999	10.95
53.8578	42.1	49.3558	14.62	22.3623	11.05
53.993	42.2	49.5211	14.5	22.4184	11.1
54.1583	42.3	49.6451	14.5	22.4808	11.05
54.3236	42.3	49.7829	14.62	22.5494	11
54.4588	42.5	49.9206	14.5	22.6118	11.05
54.6091	42.6	50.0721	14.62	22.6742	11.1
54.7594	42.6	50.2099	14.62	22.7303	11.1
54.9247	42.6	50.3338	14.87	22.7989	11.2
55.075	42.6	50.4716	15	22.8613	11.2
55.2102	42.6	50.6231	15.12	22.9237	11.2
55.3605	42.7	50.7609	14.75	22.9861	11.25
55.5258	42.9	50.8986	15	23.0547	11.3
55.676	42.9	51.0226	15.12	23.1108	11.3
55.8263	43	51.1879	15	23.1732	11.35
55.9616	43	51.3257	15.12	23.2356	11.3
56.1118	43.1	51.4496	15	23.3042	11.35
56.2922	43	51.5874	15	23.3666	11.35
56.4274	43	51.7389	14.87	23.4227	11.45
56.5777	43.5	51.8766	15	23.4851	11.55
56.743	43.5	52.0144	15.12	23.5599	11.5
56.8933	43.5	52.1384	15.25	23.6161	11.45
57.0285	43.4	52.3037	15.5	23.6785	11.5
57.1788	43.4	52.4276	15.37	23.7346	11.5
57.3291	43.5	52.5654	15.5	23.8094	11.65
57.4943	43.5	52.7032	15.37	23.8718	11.6
57.6446	43.5	52.8547	15.37	23.928	11.6
57.7949	43.6	52.9924	15.5	23.9903	11.65
57.9602	43.8	53.1164	15.37	24.059	11.7
58.1105	43.9	53.2542	15.5	24.1213	11.75
58.2457	43.8	53.4057	15.5	24.1775	11.8
58.396	44	53.5434	15.5	24.2399	11.8
58.5613	44	53.6812	15.5	24.3147	11.8
58.7116	44	53.8051	15.37	24.3708	11.8
58.8618	44.1	53.9704	15.5	24.4332	11.8
58.9971	44.1	54.1082	15.62	24.4956	11.9
59.1774	44.2	54.2322	16	24.5642	11.9
59.3126	44.2	54.3699	16	24.6266	11.9
59.4629	44.1	54.5215	16	24.6827	11.95
59.6132	44.3	54.6592	16.12	24.7451	11.95
59.7785	44.4	54.797	16	24.8137	11.95
59.9288	44.5	54.9209	16	24.8761	12
60.079	44.6	55.0725	16.12	24.9385	12
60.2143	44.7	55.2102	16	24.9946	12.05
60.3646	44.6	55.3479	16.25	25.0695	12.15
60.5299	44.6	55.4857	16.37	25.1256	12.15
60.6801	44.7	55.6372	16.12	25.188	12.1
60.8304	44.8	55.7612	16	25.2504	12.25
60.9957	45	55.8989	16.37	25.319	12.2
61.146	45	56.0367	16.25	25.3814	12.2
61.2812	44.9	56.1882	16.25	25.4375	12.25
61.4315	44.9	56.326	16.12	25.4999	12.2
61.5968	44.9	56.45	16.37	25.5685	12.3
61.7471	45	56.5877	16.37	25.6309	12.45
61.8973	45.2	56.7392	16.5	25.6932	12.45
62.0326	45.1	56.877	16.5	25.7556	12.35
62.2129	45.2	57.0147	16.62	25.8242	12.35
62.3482	45.4	57.1525	16.5	25.8866	12.4
62.4984	45.4	57.304	16.37	25.9428	12.45
62.6337	45.3	57.4417	16.5	26.0051	12.5
62.814	45.4	57.5657	16.75	26.0737	12.45
62.9492	45.5	57.7035	16.75	26.1361	12.5
63.0995	45.6	57.855	16.62	26.1985	12.55
63.2498	45.5	57.9928	16.87	26.2546	12.55
63.4151	45.7	58.1305	16.75	26.3295	12.6
63.5654	45.8	58.2545	17	26.3919	12.65
63.7006	45.8	58.4198	17.25	26.448	12.6
63.8509	45.7	58.5438	17	26.5104	12.7
64.0162	45.6	58.6815	17.12	26.579	12.7
64.1665	45.8	58.8192	17	26.6414	12.7
64.3167	46.1	58.9708	17	26.7038	12.7
64.452	46.1	59.1085	17.25	26.7599	12.8
64.6323	46.1	59.2325	17.25	26.8285	12.85
64.7826	46.1	59.3703	17.25	26.8909	12.85
64.9178	46.1	59.5218	17.37	26.9533	12.9
65.0681	46	59.6595	17.37	27.0156	12.95
65.2184	46.2	59.7973	17.25	27.0843	12.95
65.3837	46.3	59.935	17.5	27.1466	13
65.5339	46.3	60.0866	17.25	27.2028	12.95
65.6692	46.2	60.2243	17.25	27.2651	13.05
65.8495	46.3	60.3483	17.37	27.3338	13.1
65.9848	46.4	60.486	17.25	27.3961	13.05
66.135	46.4	60.6375	17.37	27.4585	13.05
66.2853	46.5	60.7753	17.5	27.5147	13.1
66.4506	46.6	60.913	17.5	27.5895	13.1
66.6009	46.7	61.037	17.5	27.6456	13.15
66.7361	46.8	61.2023	17.5	27.708	13.15
66.8864	46.7	61.3263	17.5	27.7704	13.2
67.0667	46.7	61.4641	17.87	27.839	13.2
67.202	46.8	61.6018	17.75	27.9014	13.25
67.3522	46.8	61.7533	17.62	27.9638	13.2
67.4875	46.9	61.8911	17.75	28.0199	13.25
67.6678	47.1	62.0151	18	28.0885	13.35
67.8181	47.3	62.1528	18	28.1509	13.3
67.9533	47.3	62.3043	18.25	28.2133	13.4
68.1036	47.1	62.4421	18.12	28.2757	13.45
68.2689	47	62.5798	17.87	28.3443	13.4
68.4192	47.3	62.7038	18	28.4004	13.45
68.5695	47.5	62.8691	18.12	28.4628	13.5
68.7047	47.4	63.0069	18	28.5252	13.45
68.885	47.3	63.1308	18.12	28.5938	13.5
69.0203	47.4	63.2686	18.12	28.6562	13.45
69.1705	47.5	63.4201	18.25	28.7185	13.55
69.3208	47.5	63.5579	18.37	28.7747	13.55
69.4861	47.5	63.6818	18.37	28.8495	13.65
69.6364	47.6	63.8196	18.37	28.9057	13.65
69.7716	47.6	63.9849	18.25	28.9681	13.6
69.9219	47.7	64.1089	18.37	29.0304	13.75
70.1022	47.6	64.2466	18.37	29.099	13.75
70.2375	47.6	64.3843	18.37	29.1614	13.8
70.3877	47.8	64.5359	18.37	29.2238	13.75
70.523	47.8	64.6736	18.37	29.2799	13.75
70.7033	47.9	64.7976	18.37	29.3486	13.9
70.8536	47.8	64.9353	18.5	29.4109	13.85
70.9888	47.9	65.0869	18.62	29.4733	13.8
71.1391	48	65.2246	18.62	29.5295	13.8
71.3044	48.1	65.3624	18.75	29.6043	13.75
71.4547	48	65.4864	18.62	29.6604	13.9
71.605	48.2	65.6517	18.75	29.7228	14
71.7402	48.2	65.7756	18.75	29.7852	14
71.9205	48.2	65.9134	19	29.8538	14.05
72.0558	48.2	66.0511	19.12	29.9162	14.1
72.2061	48.4	66.2027	19.12	29.9723	14
72.3563	48.4	66.3404	19.12	30.0347	14.1
72.5216	48.4	66.4781	19	30.1096	14.2
72.6719	48.5	66.6021	18.87	30.1657	14.1
72.8071	48.6	66.7536	18.75	30.2281	14.2
72.9574	48.6	66.8914	18.87	30.2842	14.25
73.1377	48.6	67.0292	19	30.3591	14.3
73.273	48.6	67.1531	19	30.4152	14.3
73.4233	48.6	67.3184	19.12	30.4776	14.25
73.5585	48.7	67.4562	19	30.54	14.35
73.7388	48.8	67.5802	19.37	30.6086	14.35
73.8891	48.7	67.7179	19.37	30.671	14.35
74.0244	48.8	67.8556	19.37	30.7333	14.4
74.1746	48.9	68.0072	19.37	30.7895	14.4
74.3399	49	68.1449	19.5	30.8643	14.45
74.4902	49	68.2689	19.37	30.9205	14.45
74.6405	49	68.4204	19.25	30.9828	14.45
74.7757	49	68.5582	19.62	31.0452	14.5
74.941	49	68.6959	19.5	31.1138	14.45
75.0913	49.1	68.8337	19.62	31.1762	14.45
75.2416	49.1	68.9852	19.75	31.2324	14.55
75.3918	49.1	69.1092	19.62	31.2947	14.6
75.5571	49.2	69.2469	19.87	31.3696	14.65
75.7074	49.3	69.3847	19.87	31.4257	14.6
75.8427	49.4	69.5362	19.87	31.4881	14.5
75.9929	49.4	69.674	19.87	31.5442	14.5
76.1582	49.4	69.8117	19.87	31.6191	14.55
76.3085	49.4	69.9494	20	31.6815	14.6
76.4588	49.5	70.101	20.12	31.7376	14.65
76.594	49.4	70.2387	20	31.8	14.6
76.7743	49.5	70.3627	19.87	31.8686	14.6
76.9096	49.6	70.5005	19.87	31.931	14.75
77.0599	49.7	70.652	20	31.9933	14.8
77.2101	49.7	70.7897	20	32.0495	14.9
77.3754	49.6	70.9275	20.25	32.1243	14.85
77.5257	49.6	71.0514	20.12	32.1805	14.8
77.6609	49.7	71.203	20.12	32.2429	14.8
77.8112	49.7	71.3407	20.37	32.3052	14.9
77.9615	49.8	71.4785	20.25	32.3738	15
78.1268	49.8	71.6024	20.25	32.4362	14.95
78.2771	49.8	71.7678	20.37	32.4924	15
78.4274	50	71.9055	20.37	32.5547	15
78.5927	49.8	72.0295	20.25	32.6234	15.05
78.7429	49.9	72.1672	20.25	32.6857	15.1
78.8782	50.2	72.3187	20.37	32.7481	15.05
79.0284	50.2	72.4565	20.25	32.8043	15.05
79.1937	50.2	72.5943	20.5	32.8791	15.05
79.344	50.1	72.732	20.37	32.9415	15.15
79.4943	50.1	72.8835	20.62	32.9976	15.2
79.6295	50.4	73.0075	20.75	33.06	15.2
79.8099	50.4	73.1453	20.87	33.1286	15.25
79.9451	50.4	73.283	20.87	33.191	15.15
80.0954	50.4	73.4345	20.87	33.2534	15.25
80.2456	50.4	73.5723	20.75	33.3095	15.35
80.4109	50.4	73.6963	20.75	33.3781	15.35
80.5612	50.4	73.834	20.87	33.4405	15.35
80.6965	50.6	73.9993	20.87	33.5029	15.4
80.8467	50.6	74.1233	20.75	33.5653	15.55
81.012	50.7	74.261	20.87	33.6339	15.45
81.1623	50.6	74.385	20.75	33.6962	15.45
81.3126	50.7	74.5503	21	33.7524	15.5
81.4478	50.7	74.6881	21	33.8148	15.55
81.6282	50.8	74.812	21	33.8834	15.6
81.7634	50.8	74.9498	21	33.9458	15.55
81.9137	50.8	75.1013	21.12	34.0081	15.6
82.0639	50.8	75.239	21.12	34.0643	15.55
82.2292	50.9	75.3768	21.37	34.1329	15.65
82.3795	50.9	75.5008	21.25	34.1953	15.65
82.5148	51.1	75.6661	21.12	34.2576	15.65
82.665	51.1	75.79	21	34.32	15.8
82.8454	51.3	75.9278	21.25	34.3886	15.7
82.9806	51.2	76.0656	21.25	34.451	15.75
83.1309	51.2	76.2171	21.37	34.5072	15.85
83.2661	51.4	76.3548	21.37	34.5695	15.85
83.4464	51.2	76.4788	21.5	34.6382	15.9
83.5967	51.1	76.6166	21.5	34.7005	15.9
83.732	51.2	76.7681	21.37	34.7567	15.95
83.8822	51.3	76.9058	21.5	34.8253	15.95
84.0476	51.3	77.0436	21.62	34.8939	15.95
84.1978	51.4	77.1676	21.62	34.95	16
84.3481	51.3	77.3328	21.5	35.0124	15.95
84.4833	51.4	77.4706	21.62	35.0748	16.05
84.6637	51.6	77.5946	21.62	35.1434	16.05
84.7989	51.5	77.7323	21.5	35.2058	16.15
84.9492	51.6	77.8838	21.75	35.2619	16.15
85.0995	51.7	78.0216	21.87	35.3243	16.15
85.2648	51.7	78.1593	21.75	35.3929	16.15
85.415	51.5	78.2833	21.75	35.4553	16.15
85.5503	51.5	78.4486	21.75	35.5177	16.2
85.7006	51.6	78.5726	22	35.5738	16.25
85.8809	51.7	78.7104	22	35.6487	16.25
86.0161	51.9	78.8481	22	35.7048	16.2
86.1664	51.9	78.9996	22	35.7672	16.35
86.3016	52	79.1374	21.87	35.8296	16.4
86.482	51.9	79.2613	22	35.8982	16.45
86.6322	51.9	79.3991	22	35.9605	16.4
86.7675	52	79.5506	22.12	36.0167	16.4
86.9177	52.1	79.6884	22.12	36.0791	16.45
87.0831	52.1	79.8261	21.87	36.1539	16.5
87.2333	52.2	79.9501	22.12	36.2101	16.55
87.3836	52.1	80.1016	22.25	36.2724	16.6
87.5189	52.1	80.2394	22.37	36.3348	16.65
87.6992	52.2	80.3771	22.5	36.4034	16.5
87.8344	52.2	80.5149	22.25	36.4658	16.5
87.9847	52.2	80.6664	22.37	36.5219	16.65
88.135	52.2	80.8042	22.5	36.5843	16.7
88.3003	52.4	80.9281	22.37	36.6529	16.75
88.4505	52.5	81.0659	22.5	36.7153	16.75
88.5858	52.5	81.2174	22.62	36.7777	16.75
88.7361	52.5	81.3551	22.5	36.8338	16.8
88.9164	52.5	81.4929	22.5	36.9087	16.85
89.0516	52.5	81.6169	22.5	36.9648	16.85
89.2019	52.6	81.7822	22.5	37.0272	16.9
89.3371	52.8	81.9061	22.62	37.0896	16.9
89.5175	52.6	82.0439	22.5	37.1582	16.9
89.6677	52.6	82.1817	22.87	37.2206	16.95
89.803	52.7	82.3332	22.87	37.2829	17
89.9533	52.8	82.4709	22.75	37.3453	17.05
90.1186	52.7	82.5949	22.75	37.4139	17.05
90.2688	52.7	82.7327	22.87	37.4701	17.1
90.4191	52.9	82.8842	22.87	37.5325	17.1
90.5544	52.8	83.0219	22.87	37.5948	17.15
90.7197	52.8	83.1597	23	37.6634	17.15
90.8699	52.8	83.2974	23	37.7258	17.2
91.0202	52.9	83.4489	22.87	37.782	17.15
91.1705	53	83.5729	23	37.8443	17.1
91.3057	53	83.7107	22.87	37.913	17.15
91.471	53	83.8484	23.12	37.9753	17.25
91.6213	53.1	83.9999	23.25	38.0377	17.3
91.7716	53.3	84.1377	23.12	38.0939	17.3
91.9369	53.2	84.2617	23.25	38.1687	17.3
92.0871	53.1	84.3994	23.25	38.2311	17.35
92.2374	53.2	84.5647	23.37	38.2872	17.4
92.3726	53.2	84.6887	23.37	38.3496	17.5
92.538	53.3	84.8264	23.5	38.4182	17.45
92.6882	53.4	84.9642	23.37	38.4806	17.45
92.8385	53.4	85.1157	23.25	38.543	17.5
92.9888	53.5	85.2535	23.25	38.5991	17.5
93.1541	53.5	85.3774	23.37	38.674	17.5
93.3043	53.6	85.5152	23.5	38.7301	17.5
93.4396	53.6	85.6667	23.5	38.7925	17.55
93.5899	53.7	85.8045	23.5	38.8549	17.65
93.7552	53.5	85.9422	23.75	38.9235	17.65
93.9054	53.5	86.0662	23.75	38.9858	17.7
94.0557	53.4	86.2315	23.62	39.042	17.7
94.206	53.5	86.3555	23.75	39.1044	17.8
94.3713	53.6	86.4932	23.62	39.1792	17.7
94.5065	53.7	86.631	23.62	39.2354	17.7
94.6568	53.8	86.7825	23.62	39.2977	17.8
94.8071	53.8	86.9202	23.62	39.3539	17.9
94.9724	53.9	87.0442	23.37	39.4287	17.95
95.1226	53.9	87.182	23.5	39.4911	17.95
95.2729	53.9	87.3473	23.37	39.5472	17.95
95.4082	53.9	87.4712	23.37	39.6096	18
95.5885	53.9	87.609	23.87	39.6782	18
95.7237	54.1	87.733	23.75	39.7406	18.05
95.874	54.1	87.8983	23.62	39.803	18.05
96.0243	54	88.036	23.87	39.8591	18.05
96.1896	54.1	88.16	24	39.934	18.1
96.3399	54.2	88.2977	24	39.9901	18.1
96.4751	54.1	88.4493	23.87	40.0525	18.1
96.6254	54.2	88.587	23.87	40.1149	18.15
96.7907	54.3	88.7248	23.75	40.1835	18.3
96.9409	54.4	88.8487	23.87	40.2459	18.35
97.0912	54.2	89.014	23.87	40.302	18.3
97.2265	54.4	89.138	23.87	40.3644	18.3
97.4068	54.4	89.2758	24	40.433	18.35
97.542	54.5	89.4135	24	40.4954	18.35
97.6923	54.4	89.565	24.12	40.5578	18.35
97.8426	54.3	89.7028	24.12	40.6139	18.35
98.0079	54.4	89.8268	24.25	40.6825	18.4
98.1582	54.4	89.9645	24.12	40.7449	18.35
98.2934	54.4	90.1298	24.37	40.8073	18.4
98.4437	54.5	90.2538	24.5	40.8697	18.35
98.624	54.5	90.3915	24.37	40.9383	18.4
98.7592	54.6	90.5155	24.5	40.9944	18.45
98.9095	54.7	90.6808	24.37	41.063	18.55
99.0448	54.7	90.8186	24.37	41.1192	18.5
99.2251	54.8	90.9425	24.62	41.1878	18.5
99.3754	54.7	91.0803	24.62	41.2502	18.55
99.5106	54.7	91.2318	24.62	41.3125	18.55
99.6609	54.6	91.3696	24.5	41.3749	18.6
99.8262	54.6	91.5073	24.5	41.4435	18.65
99.9764	54.7	91.6313	24.5	41.4997	18.7
100.127	54.8	91.7966	24.75	41.562	18.75
100.262	54.8	91.9206	24.75	41.6244	18.75
100.442	54.9	92.0583	24.75	41.693	18.85
100.578	54.9	92.1961	24.87	41.7554	18.8
100.728	55	92.3476	24.75	41.8115	18.85
100.878	54.9	92.4853	24.75	41.8739	18.9
101.043	55.1	92.6093	24.75	41.9488	18.95
101.194	55.2	92.7471	24.75	42.0049	18.95
101.329	55.2	92.8986	24.87	42.0673	18.95
101.479	55.2	93.0363	24.75	42.1297	18.9
101.629	55.1	93.1741	25	42.1983	18.9
101.795	55	93.3119	25	42.2544	18.85
101.945	55	93.4634	25.12	42.3168	18.95
102.08	55.1	93.6011	25.12	42.3792	19.1
102.261	55.1	93.7251	25.12	42.4478	19.1
102.411	55.2	93.8628	25.12	42.5102	19.05
102.546	55.2	94.0144	25.25	42.5725	19.15
102.696	55.4	94.1521	25.25	42.6287	19.2
102.862	55.5	94.2899	25.12	42.7035	19.2
103.012	55.5	94.4138	25.12	42.7597	19.2
103.162	55.4	94.5654	25.37	42.8221	19.25
103.297	55.4	94.7031	25.25	42.8782	19.3
103.478	55.5	94.8409	25.5	42.9531	19.35
103.613	55.6	94.9786	25.37	43.0154	19.45
103.763	55.5	95.1302	25.5	43.0716	19.4
103.914	55.6	95.2679	25.75	43.1339	19.45
104.079	55.5	95.4056	25.5	43.2026	19.45
104.229	55.6	95.5296	25.62	43.2649	19.45
104.364	55.7	95.6812	25.62	43.3273	19.55
104.515	55.8	95.8189	25.62	43.3835	19.55
104.695	55.8	95.9566	25.62	43.4583	19.55
104.83	55.9	96.0944	25.62	43.5144	19.55
104.981	55.9	96.2459	25.62	43.5768	19.6
105.116	55.8	96.3837	25.5	43.6392	19.6
105.296	55.9	96.5076	25.62	43.7078	19.65
105.446	56	96.6454	25.62	43.7702	19.7
105.582	55.9	96.7969	25.87	43.8326	19.65
105.732	55.8	96.9347	25.75	43.8887	19.65
105.897	55.9	97.0724	25.87	43.9636	19.55
106.047	55.9	97.1964	25.87	44.0197	19.55
106.198	55.8	97.3479	26	44.0821	19.7
106.333	56	97.4857	26.12	44.1445	19.7
106.498	56	97.6234	25.87	44.2131	19.75
106.649	56.1	97.7612	26	44.2754	19.8
106.799	56.2	97.9127	26	44.3316	19.9
106.949	56.2	98.0367	25.87	44.394	19.9
107.114	56.3	98.1744	26	44.4626	19.9
107.265	56.5	98.3122	26.12	44.525	19.95
107.4	56.3	98.4637	26	44.5873	19.95
107.55	56.3	98.6014	26.12	44.6435	20.1
107.716	56.3	98.7392	26.37	44.7183	20
107.866	56.4	98.8632	26.25	44.7745	20
108.016	56.3	99.0285	26.25	44.8368	20.1
108.151	56.2	99.1525	26.37	44.8992	20.15
108.332	56.3	99.2902	26.5	44.9678	20.15
108.482	56.4	99.4279	26.5	45.0302	20.15
108.617	56.4	99.5795	26.37	45.0926	20.25
108.767	56.5	99.7172	26.25	45.1487	20.25
108.933	56.5	99.8412	26.37	45.2236	20.25
109.083	56.5	99.9789	26.5	45.2797	20.25
109.233	56.6	100.13	26.5	45.3421	20.2
109.368	56.6	100.268	26.5	45.4045	20.25
109.534	56.6	100.406	26.62	45.4731	20.3
109.684	56.6	100.53	26.5	45.5355	20.3
109.834	56.5	100.695	26.5	45.5916	20.45
109.985	56.6	100.819	26.62	45.654	20.4
110.15	56.7	100.957	26.75	45.7226	20.45
110.285	56.7	101.095	26.75	45.785	20.4
110.435	56.8	101.246	26.75	45.8474	20.45
110.586	56.7	101.384	26.62	45.9035	20.6
110.751	56.8	101.508	26.75	45.9721	20.6
110.901	56.9	101.646	26.75	46.0345	20.6
111.052	57	101.811	26.87	46.0969	20.6
111.187	57	101.935	26.87	46.1593	20.65
111.367	57.1	102.073	27.12	46.2279	20.65
111.502	57.1	102.197	26.87	46.2902	20.7
111.653	57.1	102.362	27.12	46.3464	20.75
111.803	57.2	102.5	27.12	46.4088	20.75
111.968	57	102.624	27	46.4774	20.85
112.118	57	102.761	27.12	46.5397	20.8
112.254	56.9	102.913	27.25	46.5959	20.85
112.404	57	103.051	27.25	46.6583	20.7
112.569	57.2	103.189	27.12	46.7331	20.75
112.72	57.1	103.312	27.12	46.7893	20.7
112.87	57.1	103.478	27.25	46.8516	20.8
113.005	57.2	103.602	27.12	46.914	20.9
113.185	57.3	103.74	27.12	46.9826	21
113.321	57.3	103.877	27.12	47.045	20.95
113.471	57.3	104.029	27.25	47.1011	20.9
113.621	57.2	104.167	27.25	47.1635	20.95
113.787	57.2	104.291	27.5	47.2321	21.05
113.937	57.2	104.428	27.37	47.2945	21.1
114.072	57.3	104.594	27.5	47.3569	21.05
114.222	57.4	104.718	27.37	47.413	21.05
114.403	57.4	104.855	27.5	47.4879	21.05
114.538	57.4	104.979	27.37	47.544	21.15
114.688	57.4	105.145	27.62	47.6064	21.15
114.823	57.6	105.282	27.75	47.6688	21.1
115.004	57.8	105.406	27.5	47.7374	21.2
115.154	57.7	105.544	27.62	47.7998	21.15
115.289	57.7	105.696	27.5	47.8559	21.2
115.44	57.6	105.833	27.5	47.9183	21.3
115.605	57.7	105.971	27.75	47.9931	21.3
115.755	57.7	106.095	27.62	48.0493	21.3
115.905	57.6	106.26	27.87	48.1117	21.4
116.041	57.7	106.384	27.87	48.1678	21.4
116.206	57.8	106.522	28	48.2427	21.4
116.356	57.7	106.66	28	48.305	21.4
116.506	57.9	106.811	28	48.3612	21.5
116.657	57.9	106.949	28	48.4235	21.45
116.807	57.9	107.073	27.87	48.4922	21.55
116.972	57.8	107.211	27.75	48.5545	21.45
117.108	57.9	107.362	27.75	48.6169	21.5
117.258	58	107.5	27.87	48.6731	21.6
117.423	58.2	107.638	28	48.7479	21.55
117.573	58.3	107.762	28.12	48.804	21.6
117.724	58.2	107.927	28	48.8664	21.65
117.859	58.1	108.065	28.12	48.9288	21.75
118.039	58	108.189	28.12	48.9974	21.75
118.174	58.2	108.327	28.25	49.0598	21.7
118.325	58.2	108.478	28.25	49.1159	21.75
118.475	58.1	108.616	28.25	49.1783	21.7
118.64	58.2	108.754	28.25	49.2532	21.75
118.791	58.2	108.878	28.25	49.3093	21.7
118.926	58.3	109.029	27.87	49.3717	21.8
119.076	58.3	109.167	27.87	49.4341	21.9
119.241	58.4	109.305	27.75	49.5027	21.9
119.392	58.3	109.442	28	49.5651	21.85
119.542	58.3	109.594	28.12	49.6212	21.9
119.677	58.4	109.732	28.37	49.6836	21.95
119.843	58.6	109.856	28.12	49.7522	22
119.993	58.6	109.993	28.25	49.8146	22.05
120.143	58.6	110.145	28.5	49.8769	22
120.293	58.4	110.283	28.37	49.9331	22
120.459	58.4	110.407	28.25	50.0079	22
120.609	58.4	110.544	28.12	50.0641	22.1
120.744	58.4	110.71	28.25	50.1264	22.05
120.894	58.4	110.834	28.25	50.1888	22.15
121.06	58.5	110.971	28.37	50.2574	22.1
121.21	58.6	111.109	28.25	50.3198	22.05
121.36	58.6	111.261	28.25	50.376	21.9
121.496	58.6	111.398	28.25	50.4383	21.9
121.676	58.6	111.522	28.37	50.5132	21.85
121.826	58.6	111.66	28.5	50.5693	21.95
121.976	58.5	111.812	28.37	50.6317	22.05
122.112	58.7	111.949	28.37	50.6941	22.1
122.277	58.8	112.087	28.5	50.7627	22
122.427	58.9	112.225	28.5	50.8251	22.05
122.577	58.7	112.376	28.62	50.8812	22.1
122.728	58.8	112.5	28.62	50.9436	22.25
122.893	58.7	112.638	28.62	51.0122	22.2
123.028	58.8	112.776	28.62	51.0746	22.2
123.179	58.8	112.927	28.75	51.137	22.25
123.329	59.1	113.065	28.75	51.1931	22.25
123.494	59.1	113.189	28.75	51.2679	22.25
123.644	59.1	113.327	28.87	51.3241	22.15
123.795	59.1	113.492	28.75	51.3865	22.25
123.93	59	113.616	28.75	51.4489	22.4
124.11	59	113.754	28.87	51.5175	22.45
124.246	59.1	113.892	29	51.5798	22.4
124.396	59.1	114.016	29.12	51.636	22.4
124.546	59.1	114.181	28.87	51.6984	22.4
124.681	59.3	114.305	29	51.7732	22.45
124.862	59.3	114.443	28.75	51.8293	22.45
124.997	59.3	114.594	28.87	51.8917	22.5
125.147	59.1	114.732	29	51.9479	22.45
125.312	59.3	114.87	29	52.0227	22.55
125.463	59.4	114.994	29.12	52.0851	22.6
125.613	59.4	115.159	29	52.1412	22.6
125.748	59.4	115.283	29.12	52.2036	22.6
125.929	59.4	115.421	29.25	52.2722	22.6
126.064	59.5	115.558	29.37	52.3346	22.65
126.214	59.5	115.71	29.37	52.397	22.65
126.364	59.4	115.848	29.12	52.4531	22.7
126.53	59.4	115.972	29.25	52.5217	22.7
126.68	59.5	116.109	29.12	52.5841	22.7
126.815	59.6	116.275	29.25	52.6465	22.65
126.965	59.6	116.399	29.37	52.7089	22.7
127.131	59.6	116.537	29.37	52.7775	22.85
127.281	59.8	116.66	29.37	52.8336	22.85
127.431	59.7	116.826	29.25	52.896	22.85
127.567	59.7	116.964	29.49	52.9584	22.85
127.747	59.8	117.088	29.49	53.027	22.85
127.897	59.7	117.225	29.49	53.0894	22.95
128.032	59.8	117.377	29.49	53.1518	23.05
128.183	59.9	117.515	29.37	53.2079	22.95
128.333	59.8	117.652	29.49	53.2827	22.9
128.498	59.7	117.776	29.75	53.3389	22.95
128.648	59.8	117.942	29.75	53.4013	22.95
128.784	59.8	118.066	29.62	53.4636	23
128.964	59.8	118.203	29.49	53.5323	22.95
129.099	59.8	118.341	29.49	53.5946	23
129.25	60	118.493	29.49	53.6508	23.05
129.4	60.1	118.63	29.75	53.7131	23.1
129.565	60.1	118.754	29.75	53.7818	23.15
129.715	60	118.892	29.87	53.8441	23.15
129.851	59.9	119.057	29.87	53.9065	23.2
130.001	59.8	119.181	29.87	53.9627	23.25
130.166	59.8	119.319	30	54.0375	23.2
130.317	59.9	119.457	30	54.0936	23.25
130.467	60	119.608	29.87	54.156	23.3
130.602	60	119.746	29.75	54.2184	23.4
130.782	59.9	119.87	30	54.287	23.35
130.933	60	120.008	29.87	54.3494	23.3
131.068	60	120.159	30	54.4118	23.35
131.218	60.1	120.297	30.12	54.4679	23.4
131.383	60.1	120.435	30	54.5365	23.4
131.534	60.1	120.559	30	54.5989	23.45
131.684	60.2	120.71	30.25	54.6613	23.5
131.819	60.2	120.848	30.25	54.7237	23.5
131.985	60.3	120.986	30.25	54.7923	23.6
132.135	60.3	121.124	30.12	54.8547	23.6
132.285	60.2	121.275	30.25	54.9108	23.6
132.435	60.1	121.413	30.25	54.9732	23.65
132.601	60.2	121.537	30.25	55.0418	23.7
132.751	60.2	121.675	30.25	55.1042	23.7
132.886	60.4	121.84	30.25	55.1665	23.7
133.036	60.3	121.964	30.37	55.2227	23.65
133.202	60.4	122.102	30.12	55.2975	23.6
133.352	60.5	122.239	30.25	55.3537	23.6
133.502	60.5	122.391	30.25	55.416	23.65
133.638	60.5	122.529	30.37	55.4784	23.75
133.818	60.5	122.653	30.5	55.547	23.8
133.968	60.6	122.79	30.5	55.6094	23.8
134.103	60.7	122.942	30.5	55.6656	23.8
134.254	60.5	123.08	30.75	55.7279	23.9
134.419	60.5	123.217	30.75	55.8028	23.95
134.569	60.5	123.341	30.5	55.8589	23.95
134.72	60.5	123.507	30.37	55.9213	23.95
134.855	60.5	123.631	30.37	55.9774	23.9
135.02	60.6	123.768	30.62	56.0523	23.95
135.17	60.6	123.906	30.75	56.1147	23.95
135.321	60.7	124.058	30.87	56.1708	24
135.471	60.8	124.195	30.87	56.2332	24.1
135.636	60.8	124.319	31	56.3018	24.05
135.771	60.8	124.457	30.87	56.3642	24.1
135.922	60.7	124.609	30.87	56.4266	24.15
136.072	60.8	124.746	31	56.4827	24.2
136.237	60.7	124.884	31.12	56.5576	24.25
136.373	60.8	125.008	31	56.6137	24.1
136.523	60.8	125.173	31.12	56.6761	24.2
136.673	60.7	125.297	31	56.7385	24.15
136.853	60.7	125.435	30.87	56.8071	24.25
136.989	60.9	125.573	31	56.8694	24.2
137.139	61.1	125.724	31	56.9256	24.2
137.289	61	125.862	31	56.988	24.3
137.454	61	126	31.12	57.0628	24.3
137.59	61	126.124	31.12	57.1189	24.35
137.74	60.9	126.275	31.25	57.1813	24.35
137.89	60.9	126.413	31.37	57.2375	24.35
138.056	61	126.551	31.12	57.3123	24.35
138.206	61	126.689	31.25	57.3747	24.35
138.356	61.1	126.84	31.25	57.4308	24.4
138.491	61.1	126.964	31.25	57.4932	24.45
138.672	61.1	127.102	31.5	57.5618	24.5
138.807	61.3	127.24	31.37	57.6242	24.45
138.957	61.2	127.391	31.37	57.6866	24.5
139.107	61.1	127.529	31.25	57.7427	24.55
139.273	61.4	127.667	31.37	57.8113	24.55
139.423	61.4	127.791	31.37	57.8737	24.55
139.558	61.5	127.956	31.37	57.9361	24.6
139.709	61.5	128.08	31.62	57.9985	24.6
139.889	61.4	128.218	31.62	58.0671	24.6
140.024	61.3	128.342	31.75	58.1295	24.65
140.174	61.3	128.507	31.75	58.1856	24.7
140.325	61.4	128.645	31.75	58.248	24.75
140.49	61.5	128.769	31.75	58.3166	24.75
140.625	61.5	128.906	31.75	58.379	24.65
140.775	61.5	129.058	31.75	58.4413	24.7
140.926	61.4	129.196	31.62	58.4975	24.75
141.091	61.3	129.333	31.75	58.5723	24.85
141.241	61.7	129.457	31.75	58.6285	24.9
141.392	61.7	129.623	31.62	58.6909	24.8
141.527	61.7	129.747	31.62	58.7532	24.85
141.692	61.7	129.884	31.62	58.8219	24.85
141.842	61.8	130.022	31.87	58.8842	24.95
141.993	61.8	130.174	31.87	58.9404	25
142.143	61.7	130.311	31.87	59.0027	25
142.308	61.8	130.435	32	59.0714	25
142.459	61.8	130.573	31.87	59.1337	24.9
142.594	61.7	130.725	32	59.1961	24.95
142.744	61.7	130.863	32.12	59.2585	25.05
142.924	61.9	131	31.87	59.3271	25.05
143.06	61.9	131.124	31.87	59.3895	25.15
143.21	61.9	131.29	32	59.4456	25.05
143.345	61.9	131.427	32	59.508	25
143.525	61.9	131.551	32	59.5766	25
143.661	62	131.689	32	59.639	25.15
143.811	62.1	131.841	32	59.6951	25.2
143.961	62.2	131.978	32.25	59.7638	25.15
144.127	62.1	132.116	32.37	59.8324	25.2
144.277	62	132.24	32.37	59.8885	25.2
144.427	62.1	132.392	32.37	59.9509	25.3
144.562	62	132.529	32.12	60.0133	25.3
144.728	62	132.667	32.25	60.0819	25.3
144.878	62.1	132.805	32.12	60.1442	25.35
145.028	62.2	132.956	32.12	60.2066	25.3
145.163	62.1	133.094	32.12	60.2628	25.25
145.344	62.2	133.218	32.5	60.3314	25.3
145.494	62.2	133.356	32.37	60.3938	25.4
145.629	62.4	133.507	32.12	60.4562	25.5
145.78	62.5	133.645	32.25	60.5123	25.45
145.945	62.4	133.783	32.37	60.5871	25.4
146.095	62.4	133.907	32.37	60.6433	25.45
146.245	62.3	134.072	32.62	60.7056	25.45
146.381	62.4	134.196	32.62	60.768	25.4
146.561	62.3	134.334	32.5	60.8366	25.5
146.696	62.2	134.472	32.37	60.899	25.6
146.847	62.3	134.623	32.37	60.9552	25.6
146.997	62.6	134.761	32.5	61.0175	25.6
147.162	62.5	134.899	32.62	61.0924	25.65
147.312	62.5	135.023	32.5	61.1485	25.6
147.448	62.6	135.174	32.62	61.2109	25.7
147.598	62.6	135.312	32.87	61.2733	25.65
147.778	62.7	135.45	32.87	61.3419	25.65
147.913	62.8	135.587	32.75	61.4043	25.65
148.064	62.8	135.725	32.87	61.4604	25.65
148.214	62.7	135.863	32.87	61.5228	25.75
148.379	62.7	136.001	32.87	61.5914	25.8
148.53	62.7	136.138	32.87	61.6538	25.75
148.665	62.7	136.29	33	61.7162	25.8
148.815	62.6	136.428	33	61.7723	25.85
148.98	62.6	136.552	33	61.8472	25.8
149.131	62.6	136.689	32.75	61.9033	25.85
149.281	62.6	136.855	32.75	61.9657	25.85
149.416	62.7	136.979	32.87	62.0281	25.95
149.581	62.6	137.116	33.37	62.0967	25.95
149.747	62.6	137.254	33.25	62.1591	25.95
149.882	62.7	137.406	33.25	62.2152	25.95
150.032	62.7	137.53	33.12	62.2776	26
150.198	62.8	137.667	33.25	62.3524	25.95
150.348	62.9	137.805	33.12	62.4086	26.05
150.498	62.9	137.957	33	62.4709	26.1
150.633	62.7	138.094	33.25	62.5271	26.15
150.799	62.8	138.232	33.37	62.6019	26.15
150.949	62.8	138.356	33.5	62.6643	26.1
151.099	62.9	138.508	33.25	62.7204	26.15
151.234	63	138.645	33.37	62.7828	26.25
151.415	63	138.783	33.12	62.8514	26.2
151.55	63	138.921	33.25	62.9138	26.2
151.7	63.1	139.072	33.5	62.9762	26.2
151.851	63.1	139.21	33.5	63.0323	26.3
152.016	63.1	139.334	33.62	63.1072	26.35
152.166	63	139.472	33.5	63.1633	26.35
152.316	63.1	139.623	33.5	63.2257	26.4
152.452	63.2	139.761	33.5	63.2881	26.4
152.617	63.1	139.899	33.62	63.3567	26.4
152.767	63.1	140.023	33.5	63.4191	26.4
152.918	63	140.188	33.5	63.4752	26.4
153.068	63.1	140.312	33.62	63.5376	26.3
153.233	63.2	140.45	33.5	63.6124	26.3
153.383	63.2	140.588	33.37	63.6686	26.3
153.534	63.3	140.739	33.62	63.7309	26.4
153.669	63.3	140.877	33.5	63.7933	26.55
153.834	63.2	141.015	34	63.862	26.5
153.984	63.4	141.139	33.75	63.9243	26.45
154.135	63.3	141.304	33.75	63.9805	26.45
154.285	63.3	141.428	33.87	64.0428	26.45
154.45	63.3	141.566	34	64.1115	26.6
154.586	63.4	141.703	34	64.1738	26.6
154.736	63.4	141.855	33.87	64.2362	26.6
154.886	63.5	141.993	33.87	64.2923	26.55
155.051	63.4	142.117	33.87	64.3672	26.55
155.202	63.6	142.254	34	64.4233	26.55
155.337	63.6	142.42	34.12	64.4857	26.6
155.487	63.5	142.544	34	64.5481	26.85
155.653	63.7	142.681	34.12	64.6167	26.85
155.803	63.7	142.819	34.25	64.6728	26.75
155.953	63.7	142.971	34.25	64.7352	26.8
156.088	63.8	143.108	34.37	64.7976	26.75
156.269	63.7	143.232	34.25	64.8662	26.75
156.419	63.7	143.37	34.25	64.9286	26.9
156.554	63.8	143.522	34.37	64.991	26.9
156.704	63.8	143.659	34.25	65.0471	26.95
156.87	63.7	143.797	34.12	65.122	26.85
157.02	63.6	143.921	34.12	65.1843	26.85
157.17	63.6	144.087	34.25	65.2405	26.95
157.305	63.7	144.21	34.5	65.3029	26.95
157.486	63.7	144.348	34.37	65.3715	27
157.621	63.7	144.486	34.37	65.4339	27
157.771	63.8	144.638	34.37	65.4962	26.95
157.922	63.9	144.775	34.37	65.5524	27.05
158.087	63.9	144.899	34.87	65.621	27.1
158.237	63.8	145.037	34.87	65.6834	27.15
158.372	63.9	145.202	34.75	65.7457	27.1
158.523	64	145.326	34.62	65.8081	27.1
158.688	64.1	145.464	34.75	65.8767	27.1
158.838	64	145.588	34.62	65.9329	27.1
158.989	64	145.753	34.62	65.9952	27.15
159.124	64	145.877	34.62	66.0576	27.15
159.304	64.1	146.015	34.5	66.1262	27.15
159.454	64.1	146.153	34.75	66.1886	27.15
159.59	64	146.304	34.87	66.251	27.25
159.74	64	146.442	34.87	66.3071	27.2
159.905	64.3	146.58	34.87	66.382	27.2
160.055	64.3	146.704	35	66.4381	27.3
160.206	64.3	146.869	35	66.5005	27.3
160.341	64.2	146.993	35	66.5629	27.4
160.521	64.3	147.131	34.87	66.6315	27.4
160.657	64.2	147.269	34.87	66.6939	27.45
160.807	64.1	147.42	34.87	66.75	27.45
160.957	64.3	147.558	34.87	66.8124	27.3
161.122	64.4	147.682	35	66.881	27.25
161.273	64.2	147.82	35.12	66.9434	27.3
161.408	64.2	147.971	35.12	67.0058	27.4
161.558	64.4	148.109	35.12	67.0619	27.45
161.724	64.5	148.247	35.37	67.1368	27.4
161.874	64.5	148.371	35.37	67.1929	27.45
162.024	64.4	148.536	35.25	67.2553	27.5
162.159	64.5	148.674	35.37	67.3177	27.5
162.34	64.6	148.798	35.62	67.3863	27.5
162.49	64.6	148.935	35.5	67.4486	27.6
162.625	64.6	149.087	35.25	67.5048	27.6
162.775	64.7	149.225	35.37	67.5672	27.5
162.941	64.7	149.362	35.25	67.6295	27.55
163.091	64.6	149.486	35.5	67.6981	27.6
163.226	64.5	149.638	35.5	67.7605	27.7
163.377	64.6	149.776	35.5	67.8167	27.7
163.542	64.6	149.913	35.37	67.8915	27.75
163.692	64.7	150.051	35.5	67.9477	27.7
163.842	64.7	150.203	35.75	68.01	27.8
163.993	64.8	150.327	35.62	68.0724	27.8
164.158	64.9	150.464	35.5	68.141	27.8
164.308	64.8	150.602	35.5	68.2034	27.8
164.443	64.8	150.754	35.62	68.2596	27.85
164.594	64.9	150.891	35.75	68.3219	27.85
164.744	64.8	151.029	35.62	68.3905	27.95
164.909	64.8	151.153	35.75	68.4529	27.9
165.06	64.8	151.318	35.62	68.5153	27.85
165.195	64.9	151.442	35.62	68.5777	27.95
165.375	64.8	151.58	35.75	68.6463	28.05
165.51	64.8	151.718	35.75	68.7087	28.1
165.661	64.9	151.869	35.75	68.7648	28.05
165.811	65	152.007	35.87	68.8272	28
165.976	65.1	152.145	35.87	68.8958	27.95
166.127	65.1	152.269	35.87	68.9582	27.95
166.277	64.9	152.42	36	69.0206	28
166.412	65	152.558	36	69.0767	28.15
166.577	65.1	152.696	36	69.1516	28.15
166.728	65.1	152.82	35.87	69.2077	28.25
166.878	65.1	152.985	35.87	69.2701	28.15
167.028	65.1	153.109	35.87	69.3324	28.2
167.178	65.1	153.247	35.75	69.4011	28.2
167.329	65.2	153.385	35.87	69.4634	28.25
167.479	65.2	153.536	35.87	69.5196	28.3
167.629	65.1	153.674	35.87	69.582	28.35
167.795	65.4	153.798	35.62	69.6506	28.35
167.945	65.4	153.936	35.62	69.713	28.3
168.08	65.4	154.087	35.5	69.7753	28.4
168.23	65.4	154.225	35.5	69.8377	28.4
168.411	65.3	154.363	35.75	69.9063	28.45
168.546	65.4	154.487	35.62	69.9687	28.45
168.681	65.6	154.652	35.75	70.0248	28.45
168.831	65.4	154.79	35.62	70.0872	28.35
169.012	65.4	154.914	35.87	70.1558	28.4
169.147	65.3	155.051	35.87	70.2182	28.45
169.297	65.3	155.203	36	70.2806	28.45
169.433	65.3	155.341	36	70.3367	28.45
169.613	65.3	155.478	35.87	70.4116	28.4
169.763	65.4	155.602	36.12	70.474	28.45
169.898	65.4	155.768	36.12	70.5301	28.5
170.049	65.5	155.892	36	70.5925	28.6
170.214	65.5	156.029	36	70.6611	28.6
170.364	65.6	156.167	36.12	70.7235	28.55
170.514	65.6	156.319	36.12	70.7858	28.6
170.65	65.7	156.456	36.12	70.842	28.65
170.83	65.8	156.58	36.12	70.9106	28.6
170.965	65.8	156.718	36	70.973	28.6
171.116	65.8	156.87	36.25	71.0353	28.65
171.266	65.7	157.007	36.12	71.0977	28.65
171.431	65.7	157.145	36.25	71.1601	28.65
171.581	65.6	157.269	36.37	71.2287	28.7
171.717	65.8	157.434	36.5	71.2849	28.75
171.867	65.7	157.572	36.37	71.3472	28.85
172.047	65.6	157.696	36.5	71.4159	28.9
172.183	65.8	157.834	36.5	71.472	28.9
172.333	65.8	157.985	36.62	71.5406	28.85
172.483	65.8	158.123	36.5	71.5967	28.8
172.648	65.8	158.261	36.37	71.6716	28.8
172.799	65.9	158.385	36.25	71.7277	28.9
172.934	65.9	158.55	36.37	71.7901	29
173.084	65.8	158.674	36.5	71.8525	28.95
173.219	65.8	158.812	36.5	71.9211	29.05
173.4	65.9	158.95	36.37	71.9835	28.95
173.55	66	159.101	36.37	72.0459	28.95
173.685	65.9	159.239	36.5	72.102	28.95
173.866	65.9	159.363	36.75	72.1706	28.95
174.001	66	159.501	36.75	72.233	29.05
174.151	66	159.652	36.75	72.2954	29.05
174.301	66.1	159.79	36.75	72.3577	29.1
174.452	66.2	159.928	36.87	72.4264	29.05
174.617	66.1	160.052	36.62	72.4825	29.1
174.752	66.1	160.217	36.75	72.5449	29.15
174.902	66.1	160.355	36.75	72.6072	29.1
175.083	66.3	160.479	36.75	72.6759	29.2
175.218	66.3	160.617	36.75	72.7382	29.25
175.368	66.2	160.768	36.75	72.7944	29.25
175.519	66.1	160.906	36.75	72.8568	29.25
175.684	66.2	161.044	37	72.9316	29.25
175.834	66.2	161.168	37	72.9878	29.25
175.969	66.1	161.319	37	73.0501	29.3
176.12	66.1	161.457	37.12	73.1125	29.3
176.285	66.3	161.595	37	73.1811	29.35
176.435	66.2	161.732	37	73.2373	29.4
176.585	66.2	161.884	37.12	73.2996	29.35
176.736	66.4	162.022	37	73.362	29.3
176.901	66.4	162.146	37.12	73.4306	29.35
177.036	66.3	162.283	36.75	73.493	29.4
177.187	66.3	162.435	36.75	73.5554	29.4
177.337	66.4	162.573	36.87	73.6115	29.45
177.502	66.4	162.71	37	73.6801	29.35
177.652	66.3	162.834	37	73.7425	29.45
177.803	66.3	163	37.12	73.8049	29.55
177.938	66.6	163.124	37.12	73.8673	29.4
178.118	66.5	163.261	37.37	73.9359	29.5
178.254	66.4	163.399	37.37	73.9983	29.5
178.404	66.5	163.551	37.37	74.0544	29.6
178.554	66.4	163.688	37.37	74.1168	29.7
178.719	66.5	163.812	37.37	74.1916	29.65
178.87	66.7	163.95	37.25	74.2478	29.65
179.005	66.7	164.102	37.37	74.3101	29.7
179.155	66.6	164.239	37.25	74.3663	29.7
179.32	66.5	164.377	37.37	74.4411	29.75
179.471	66.6	164.501	37.5	74.4973	29.8
179.621	66.6	164.666	37.75	74.5597	29.8
179.756	66.8	164.79	37.62	74.622	29.7
179.922	66.6	164.928	37.75	74.6782	29.8
180.072	66.7	165.066	37.75	74.753	29.85
180.222	66.8	165.217	37.62	74.8154	29.8
180.372	66.7	165.355	37.62	74.8715	29.95
180.538	66.8	165.479	37.5	74.9402	29.9
180.688	67	165.617	37.37	75.0025	29.85
180.838	67	165.768	37.37	75.0649	29.8
180.973	66.9	165.906	37.37	75.1273	29.85
181.139	66.9	166.044	37.62	75.1959	29.9
181.289	67	166.182	37.62	75.2583	29.95
181.439	67	166.333	37.87	75.3144	29.9
181.575	66.9	166.457	37.87	75.3768	29.95
181.755	66.8	166.595	38.12	75.4454	30
181.905	66.9	166.733	37.87	75.5078	29.95
182.04	67	166.884	37.87	75.5702	30.05
182.191	66.9	167.022	37.87	75.6263	30.05
182.356	67	167.16	37.87	75.7012	30.05
182.506	67	167.284	37.87	75.7573	30.05
182.641	67.2	167.449	38.12	75.8197	30.1
182.792	67.3	167.573	38.12	75.8821	30.05
182.957	67.3	167.711	38.12	75.9507	30.05
183.107	67.2	167.848	38.12	76.0131	30.15
183.258	67.3	168	38.12	76.0754	30.15
183.408	67.3	168.138	38	76.1316	30.15
183.573	67.2	168.262	38.12	76.2064	30.2
183.708	67.1	168.399	38.12	76.2626	30.25
183.859	67.2	168.565	38.25	76.325	30.2
184.009	67.3	168.689	38.37	76.3873	30.25
184.174	67.2	168.813	38.37	76.4559	30.15
184.325	67.1	168.964	38.37	76.5183	30.2
184.475	67.2	169.116	38.12	76.5744	30.2
184.61	67.3	169.253	38	76.6368	30.25
184.79	67.5	169.377	38.25	76.7054	30.3
184.926	67.5	169.515	38	76.7678	30.3
185.076	67.5	169.667	38	76.8302	30.3
185.211	67.6	169.804	38	76.8863	30.35
185.391	67.3	169.942	38.25	76.9549	30.3
185.542	67.3	170.066	38.37	77.0173	30.3
185.677	67.3	170.231	38.5	77.0797	30.4
185.827	67.4	170.355	38.5	77.1421	30.45
185.993	67.4	170.493	38.37	77.2107	30.45
186.143	67.4	170.631	38.37	77.2731	30.5
186.293	67.2	170.782	38.5	77.3292	30.5
186.443	67.5	170.92	38.62	77.3916	30.55
186.609	67.5	171.044	38.62	77.4602	30.6
186.744	67.4	171.182	38.75	77.5226	30.6
186.894	67.4	171.347	38.62	77.585	30.55
187.044	67.5	171.471	38.62	77.6473	30.7
187.21	67.7	171.609	38.62	77.7097	30.65
187.36	67.7	171.733	38.62	77.7721	30.65
187.495	67.7	171.898	38.87	77.8345	30.6
187.646	67.8	172.022	38.87	77.8969	30.65
187.826	67.7	172.16	38.87	77.9655	30.7
187.961	67.6	172.298	39	78.0278	30.75
188.111	67.7	172.449	39	78.084	30.75
188.247	67.7	172.587	38.75	78.1464	30.75
188.427	67.7	172.725	38.75	78.215	30.8
188.577	67.6	172.849	38.87	78.2773	30.8
188.712	67.6	173.014	38.87	78.3397	30.8
188.863	67.7	173.138	38.75	78.3959	30.85
189.028	67.8	173.276	39	78.4707	30.85
189.178	67.9	173.413	38.75	78.5331	30.8
189.329	67.9	173.565	38.87	78.5892	30.9
189.479	67.9	173.703	38.75	78.6516	30.8
189.644	67.9	173.827	39.25	78.7202	30.9
189.779	67.9	173.964	39.37	78.7826	31
189.93	67.9	174.116	39.37	78.845	31
190.08	67.9	174.254	39.25	78.9011	30.95
190.245	68	174.392	39.37	78.976	30.9
190.396	68	174.515	39.37	79.0321	30.95
190.531	68	174.681	39.25	79.0945	31.1
190.681	68	174.819	39.25	79.1569	31.05
190.861	68	174.942	39.25	79.2255	31.05
190.997	68	175.08	39	79.2816	31.05
191.147	68.1	175.232	39.12	79.344	31.15
191.282	68.2	175.37	39.37	79.4064	31.05
191.462	68.2	175.507	39.25	79.475	31.1
191.613	68.3	175.631	39.62	79.5374	31.15
191.748	68.4	175.797	39.5	79.5998	31.2
191.898	68.4	175.921	39.37	79.6559	31.25
192.064	68.2	176.058	39.25	79.7308	31.2
192.214	68.1	176.196	39.37	79.7931	31.2
192.364	68.1	176.348	39.5	79.8493	31.2
192.499	68.2	176.485	39.5	79.9116	31.25
192.68	68.3	176.609	39.37	79.9802	31.3
192.815	68.3	176.747	39.37	80.0426	31.3
192.965	68.4	176.899	39.5	80.0988	31.3
193.115	68.4	177.023	39.37	80.1612	31.3
193.281	68.4	177.16	39.75	80.2298	31.25
193.431	68.5	177.298	39.75	80.2922	31.35
193.566	68.5	177.45	39.75	80.3545	31.4
193.717	68.4	177.587	39.75	80.4169	31.35
193.882	68.4	177.725	39.75	80.4855	31.4
194.032	68.6	177.863	39.75	80.5417	31.4
194.182	68.5	178.014	39.75	80.604	31.45
194.318	68.4	178.138	39.75	80.6664	31.45
194.498	68.5	178.276	39.62	80.735	31.55
194.633	68.4	178.414	39.87	80.7974	31.55
194.784	68.5	178.565	40.12	80.8598	31.6
194.934	68.6	178.703	39.87	80.9159	31.65
195.099	68.7	178.841	40	80.9908	31.65
195.249	68.7	178.965	40	81.0532	31.65
195.4	68.8	179.116	40	81.1093	31.6
195.535	68.7	179.254	40	81.1717	31.65
195.7	68.7	179.392	40.12	81.2403	31.7
195.85	68.8	179.53	40.12	81.3027	31.65
196.001	68.8	179.681	40	81.365	31.65
196.151	68.7	179.805	40.12	81.4212	31.7
196.316	68.6	179.943	40.25	81.496	31.75
196.452	68.6	180.081	40.25	81.5522	31.75
196.602	68.6	180.232	40.25	81.6145	31.75
196.752	68.8	180.37	40.25	81.6769	31.8
196.917	68.8	180.508	40.12	81.7455	31.8
197.068	68.8	180.632	40.25	81.8079	31.8
197.203	68.8	180.797	40.37	81.8641	31.9
197.353	68.8	180.935	40.37	81.9264	31.85
197.534	69	181.059	40.5	81.995	31.85
197.669	68.9	181.196	40.37	82.0574	31.9
197.819	69	181.348	40.37	82.1198	31.9
197.954	69	181.486	40.37	82.1759	31.9
198.135	69	181.61	40.62	82.2508	31.95
198.285	69	181.747	40.75	82.3132	32
198.435	69.1	181.899	40.75	82.3693	32
198.57	69.1	182.037	40.62	82.4317	32.05
198.736	69	182.174	40.5	82.5003	32.05
198.886	69.1	182.298	40.5	82.5627	32
199.036	69.1	182.464	40.5	82.6251	32.1
199.187	69.1	182.588	40.62	82.6812	32.1
199.352	69.1	182.725	40.62	82.7561	32.15
199.487	69.1	182.863	40.75	82.8122	32.15
199.637	69.1	183.015	40.87	82.8746	32.1
199.788	69.2	183.152	41	82.9369	32.1
199.953	69.1	183.276	40.75	82.9993	32.2
200.103	69.1	183.414	40.87	83.0679	32.15
200.238	69.2	183.579	40.87	83.1241	32.15
200.389	69.2	183.703	40.75	83.1864	32.25
200.569	69.1	183.841	41.12	83.2551	32.25
200.704	69.1	183.979	40.87	83.3174	32.2
200.855	69.2	184.13	41	83.3798	32.25
200.99	69.3	184.268	41	83.436	32.25
201.17	69.3	184.392	41	83.5108	32.25
201.32	69.2	184.53	40.87	83.567	32.3
201.456	69.3	184.681	41	83.6293	32.25
201.606	69.4	184.819	41.12	83.6917	32.35
201.756	69.5	184.957	41.25	83.7603	32.45
201.921	69.4	185.095	41.5	83.8227	32.4
202.072	69.4	185.246	41.37	83.8851	32.45
202.222	69.4	185.37	41.25	83.9412	32.4
202.387	69.4	185.508	41.25	84.0098	32.4
202.538	69.4	185.646	41.37	84.0722	32.4
202.673	69.5	185.797	41.5	84.1346	32.55
202.823	69.5	185.935	41.5	84.197	32.5
202.988	69.6	186.073	41.25	84.2656	32.5
203.139	69.4	186.197	41.25	84.328	32.55
203.274	69.4	186.362	41.37	84.3841	32.6
203.424	69.6	186.486	41.5	84.4465	32.6
203.605	69.6	186.624	41.37	84.5151	32.7
203.74	69.7	186.748	41.37	84.5775	32.65
203.89	69.7	186.913	41.62	84.6336	32.6
204.04	69.6	187.051	41.75	84.696	32.6
204.206	69.5	187.175	41.37	84.7708	32.6
204.356	69.4	187.312	41.5	84.827	32.7
204.506	69.4	187.464	41.5	84.8893	32.65
204.641	69.6	187.602	41.37	84.9517	32.75
204.792	69.6	187.739	41.62	85.0203	32.75
204.957	69.6	187.863	41.62	85.0765	32.75
205.107	69.6	188.015	41.75	85.1389	32.7
205.242	69.7	188.153	41.87	85.2012	32.65
205.423	69.9	188.29	41.62	85.2699	32.75
205.558	70	188.428	41.75	85.3322	32.85
205.708	70	188.58	41.87	85.3946	32.9
205.859	69.9	188.718	42	85.4507	32.85
206.009	69.9	188.841	42	85.5194	32.85
206.174	70	188.979	42.12	85.5817	32.9
206.309	70	189.131	42.12	85.6441	32.95
206.46	69.9	189.269	42.12	85.7065	32.95
206.64	69.9	189.406	42.25	85.7751	33.05
206.775	70	189.53	42.37	85.8375	32.95
206.926	70.1	189.696	42.25	85.8936	32.95
207.076	70	189.82	42.12	85.956	32.95
207.241	70.2	189.957	42.25	86.0246	32.95
207.391	70.1	190.095	42.12	86.087	33
207.527	70.1	190.247	42	86.1494	33.05
207.677	70.1	190.384	42.12	86.2055	33.1
207.827	70	190.522	42	86.2804	33.2
207.992	70.1	190.646	42.37	86.3427	33.15
208.143	70.1	190.798	42.5	86.3989	33.1
208.278	70.1	190.935	42.37	86.4613	33.15
208.458	70.1	191.073	42.62	86.5299	33.15
208.594	70.1	191.211	42.25	86.5923	33.2
208.744	70.1	191.362	42.37	86.6546	33.25
208.894	70.2	191.5	42.5	86.7108	33.3
209.044	70.2	191.638	42.37	86.7856	33.3
209.21	70.3	191.762	42.37	86.8418	33.3
209.345	70.4	191.927	42.5	86.9042	33.3
209.495	70.5	192.051	42.62	86.9665	33.3
209.676	70.4	192.189	42.5	87.0351	33.35
209.811	70.5	192.327	42.62	87.0975	33.35
209.961	70.6	192.478	42.87	87.1536	33.4
210.111	70.3	192.616	42.75	87.216	33.5
210.277	70.4	192.74	42.87	87.2909	33.45
210.427	70.5	192.878	42.87	87.347	33.45
210.562	70.4	193.029	42.75	87.4094	33.45
210.712	70.4	193.167	42.62	87.4655	33.4
210.878	70.5	193.291	42.62	87.5404	33.4
211.028	70.4	193.429	42.62	87.5965	33.45
211.178	70.3	193.58	42.75	87.6589	33.6
211.314	70.5	193.718	42.75	87.7213	33.65
211.479	70.7	193.856	42.62	87.7899	33.55
211.629	70.7	193.993	42.62	87.8523	33.6
211.779	70.7	194.145	42.75	87.9147	33.5
211.93	70.5	194.283	42.87	87.9708	33.55
212.095	70.6	194.407	43	88.0394	33.6
212.23	70.6	194.544	43	88.1018	33.7
212.38	70.6	194.696	43	88.1642	33.75
212.531	70.7	194.834	43	88.2265	33.65
212.696	70.6	194.958	43	88.2952	33.65
212.846	70.6	195.095	42.87	88.3575	33.6
212.982	70.7	195.261	43	88.4137	33.7
213.132	70.8	195.385	43.12	88.4761	33.7
213.312	70.7	195.522	43.12	88.5447	33.8
213.447	70.7	195.66	43	88.6071	33.85
213.598	70.8	195.812	43	88.6694	33.8
213.748	70.8	195.949	43.12	88.7256	33.75
213.913	70.9	196.087	43.37	88.8004	33.75
214.064	70.9	196.211	43.25	88.8565	33.75
214.199	70.9	196.363	43.12	88.9189	33.9
214.349	70.9	196.5	43.25	88.9813	34
214.514	70.8	196.638	43.37	89.0499	33.95
214.665	70.9	196.776	43.5	89.1123	34
214.815	70.9	196.927	43.5	89.1747	34
214.965	70.8	197.065	43.37	89.2308	33.95
215.13	70.8	197.189	43.25	89.2994	34
215.266	70.9	197.327	43.12	89.3618	33.95
215.416	71	197.492	43.37	89.4242	33.8
215.566	71	197.616	43.5	89.4866	33.85
215.732	71.1	197.754	43.5	89.5552	33.95
215.882	71	197.878	43.37	89.6113	33.95
216.017	70.9	198.043	43.62	89.6737	33.9
216.167	71	198.167	43.62	89.7361	33.9
216.348	71	198.305	43.5	89.8047	33.85
216.483	71	198.443	43.75	89.8608	34
216.633	71	198.594	43.62	89.9232	34.05
216.783	71.1	198.732	43.75	89.9856	34.1
216.949	71.2	198.87	43.87	90.0542	34.05
217.099	71.4	198.994	43.62	90.1166	34.05
217.234	71.2	199.145	43.62	90.1727	34.1
217.385	71.2	199.283	43.75	90.2351	34.05
217.55	71.1	199.421	43.75	90.31	34.1
217.7	71.2	199.545	43.75	90.3723	34.2
217.85	71.2	199.71	44	90.4285	34.2
218.001	71.4	199.848	44	90.4846	34.2
218.166	71.4	199.972	43.75	90.5594	34.2
218.301	71.4	200.109	43.87	90.6218	34.15
218.451	71.4	200.261	44	90.678	34.2
218.602	71.4	200.399	43.87	90.7404	34.35
218.767	71.3	200.536	44.12	90.809	34.3
218.917	71.4	200.66	44.12	90.8713	34.3
219.053	71.4	200.826	44.25	90.9337	34.3
219.203	71.4	200.95	44.12	90.9899	34.3
219.383	71.5	201.087	44.25	91.0647	34.3
219.518	71.6	201.225	44	91.1209	34.4
219.669	71.5	201.377	44	91.1832	34.45
219.804	71.7	201.514	44	91.2456	34.4
219.984	71.6	201.652	44.37	91.3142	34.35
220.135	71.6	201.776	44.37	91.3766	34.4
220.27	71.5	201.928	44.37	91.4327	34.35
220.42	71.7	202.065	44.25	91.4951	34.4
220.585	71.6	202.203	44.5	91.57	34.45
220.736	71.7	202.327	44.5	91.6261	34.5
220.886	71.7	202.493	44.62	91.6885	34.5
221.036	71.6	202.63	44.5	91.7446	34.6
221.201	71.7	202.754	44.37	91.8195	34.5
221.337	71.6	202.892	44.5	91.8819	34.5
221.487	71.7	203.043	44.5	91.938	34.55
221.637	71.6	203.181	44.37	92.0004	34.6
221.803	71.9	203.305	44.5	92.069	34.6
221.938	71.9	203.443	44.62	92.1314	34.7
222.088	71.8	203.595	44.75	92.1937	34.65
222.238	71.8	203.732	44.75	92.2561	34.65
222.404	72	203.87	44.62	92.3247	34.7
222.554	71.9	204.008	44.62	92.3809	34.75
222.704	71.8	204.159	44.62	92.4433	34.8
222.839	71.8	204.297	44.75	92.5056	34.75
223.02	71.7	204.421	44.5	92.5742	34.75
223.155	71.8	204.559	44.75	92.6366	34.75
223.305	71.8	204.71	44.75	92.6928	34.75
223.456	71.9	204.848	44.75	92.7551	34.9
223.621	72	204.986	44.87	92.83	34.9
223.756	72.1	205.11	44.62	92.8924	34.9
223.921	72	205.261	44.75	92.9485	34.9
224.057	72.1	205.399	45	93.0109	34.9
224.222	72.1	205.537	45	93.0795	35
224.372	72	205.675	45	93.1419	35
224.522	72	205.826	44.87	93.198	34.95
224.673	72	205.95	44.87	93.2604	34.95
224.838	72	206.088	45	93.329	35
224.973	72	206.226	45.25	93.3914	35.05
225.124	72	206.377	45.37	93.4538	35.05
225.274	71.9	206.515	45.37	93.5161	35.05
225.439	72.1	206.653	45.12	93.5848	35.05
225.589	72.2	206.777	45	93.6409	35.05
225.725	72.1	206.942	44.87	93.7033	35.05
225.875	72.2	207.066	45.25	93.7657	35.05
226.055	72.2	207.204	45.25	93.8343	35.15
226.191	72.2	207.341	45.37	93.8966	35.2
226.341	72.3	207.493	45.37	93.959	35.15
226.476	72.4	207.631	45.37	94.0152	35.2
226.656	72.4	207.755	45.5	94.09	35.2
226.792	72.4	207.892	45.5	94.1462	35.15
226.942	72.3	208.044	45.5	94.2085	35.25
227.092	72.2	208.182	45.5	94.2647	35.3
227.257	72.4	208.319	45.62	94.3395	35.35
227.408	72.3	208.457	45.5	94.4019	35.4
227.558	72.2	208.609	45.62	94.458	35.5
227.693	72.4	208.733	45.62	94.5204	35.4
227.874	72.6	208.87	45.62	94.589	35.35
228.009	72.4	209.008	45.75	94.6514	35.4
228.159	72.5	209.16	45.75	94.7138	35.4
228.309	72.6	209.297	45.75	94.7762	35.4
228.475	72.6	209.421	45.75	94.8448	35.5
228.625	72.6	209.559	45.75	94.9009	35.5
228.76	72.6	209.724	46	94.9633	35.5
228.91	72.6	209.848	45.87	95.0257	35.5
229.091	72.7	209.986	45.75	95.0943	35.5
229.226	72.7	210.11	45.75	95.1567	35.45
229.376	72.6	210.275	45.87	95.219	35.55
229.512	72.7	210.413	45.87	95.2752	35.65
229.692	72.6	210.537	46	95.35	35.7
229.842	72.6	210.675	46	95.4062	35.65
229.977	72.8	210.826	45.87	95.4685	35.65
230.128	72.9	210.964	46	95.5309	35.7
230.293	72.8	211.102	46	95.5871	35.75
230.443	72.9	211.24	46.12	95.6619	35.75
230.594	72.8	211.391	46.12	95.7181	35.8
230.729	72.8	211.515	46.25	95.7804	35.7
230.909	72.7	211.653	46.12	95.8491	35.7
231.044	72.8	211.791	46.25	95.9114	35.8
231.195	72.8	211.942	46.25	95.9738	35.8
231.345	73	212.08	46.25	96.0362	35.95
231.51	72.9	212.204	46.25	96.0986	35.95
231.66	72.8	212.342	46.12	96.1609	35.85
231.796	73	212.507	46.12	96.2233	35.9
231.946	73.1	212.631	46.25	96.2857	35.9
232.126	73	212.769	46.37	96.3543	35.95
232.262	73	212.893	46.5	96.4104	35.9
232.412	73	213.058	46.5	96.4728	35.95
232.547	73	213.196	46.5	96.5352	36
232.727	73	213.32	46.62	96.6101	36
232.878	73	213.457	46.62	96.6662	35.95
233.013	73	213.609	46.62	96.7286	35.9
233.163	73	213.747	46.62	96.791	36.05
233.328	73	213.884	46.75	96.8596	36.15
233.479	73.1	214.008	46.75	96.9157	36.15
233.629	73.1	214.174	46.75	96.9781	36.2
233.764	73.1	214.298	46.62	97.0405	36.15
233.945	73.3	214.435	46.75	97.1091	36.25
234.08	73.2	214.573	46.87	97.1714	36.25
234.23	73.2	214.725	47	97.2338	36.3
234.38	73.3	214.862	47	97.29	36.3
234.546	73.3	214.986	46.87	97.3586	36.2
234.696	73.5	215.124	46.87	97.421	36.2
234.831	73.2	215.276	46.87	97.4834	36.25
234.981	73.1	215.413	46.87	97.5457	36.25
235.147	73.3	215.551	47.12	97.6143	36.4
235.297	73.4	215.675	47.12	97.6705	36.4
235.447	73.3	215.84	47.12	97.7328	36.35
235.583	73.3	215.978	47	97.7952	36.3
235.763	73.2	216.102	46.87	97.8638	36.3
235.913	73.4	216.24	47	97.9262	36.3
236.048	73.6	216.391	47.12	97.9824	36.35
236.199	73.5	216.529	47.25	98.0447	36.4
236.364	73.5	216.667	47.12	98.1196	36.5
236.514	73.5	216.791	47.25	98.1757	36.5
236.665	73.7	216.956	47.37	98.2381	36.45
236.8	73.7	217.094	47.25	98.3005	36.45
236.98	73.6	217.218	47.37	98.3691	36.55
237.115	73.4	217.356	47.37	98.4315	36.55
237.266	73.4	217.507	47.5	98.4876	36.6
237.416	73.5	217.645	47.37	98.55	36.6
237.581	73.6	217.783	47.25	98.6186	36.55
237.731	73.6	217.907	47.25	98.681	36.65
237.867	73.6	218.072	47.25	98.7434	36.7
238.017	73.7	218.196	47.37	98.7995	36.7
238.182	73.6	218.334	47.5	98.8744	36.75
238.333	73.7	218.472	47.5	98.9305	36.75
238.483	73.8	218.623	47.62	98.9929	36.75
238.618	73.8	218.761	47.75	99.0553	36.75
238.783	73.9	218.885	47.75	99.1239	36.75
238.934	73.9	219.023	47.75	99.1862	36.8
239.084	73.8	219.174	47.62	99.2424	36.8
239.234	73.8	219.312	47.75	99.3048	36.85
239.399	73.7	219.45	47.75	99.3796	36.8
239.55	73.8	219.587	47.75	99.4358	36.8
239.7	73.9	219.725	47.62	99.4981	36.85
239.835	73.9	219.863	47.75	99.5605	36.95
240.001	73.9	220.001	47.87	99.6291	36.95
240.151	73.8	220.138	47.75	99.6915	37
240.301	73.9	220.29	47.75	99.7476	36.95
240.451	74	220.428	47.87	99.81	36.9
240.617	73.9	220.552	47.87	99.8786	37
240.752	73.9	220.689	48	99.941	37.05
240.902	74	220.841	48	100.003	37.15
241.053	74.2	220.979	48.12	100.06	37.15
241.218	74.2	221.116	48.12	100.134	37.1
241.368	74.1	221.254	48.12	100.191	37
241.518	74	221.406	48	100.253	37
241.654	74.1	221.53	48	100.315	37.15
241.819	74.1	221.667	48.12	100.384	37.2
241.969	74.1	221.805	48.12	100.446	37.25
242.119	74.1	221.957	48.25	100.502	37.15
242.27	74.2	222.094	48.25	100.565	37.15
242.435	74.4	222.232	48.25	100.633	37.25
242.585	74.3	222.356	48.25	100.696	37.3
242.721	74.3	222.508	48.5	100.758	37.25
242.871	74.4	222.645	48.5	100.814	37.3
243.036	74.3	222.783	48.37	100.889	37.35
243.186	74.1	222.921	48.25	100.952	37.35
243.322	74.2	223.072	48.25	101.014	37.3
243.487	74.2	223.196	48.5	101.07	37.4
243.652	74.4	223.334	48.5	101.139	37.35
243.787	74.4	223.472	48.5	101.201	37.45
243.938	74.3	223.623	48.37	101.263	37.45
244.088	74.5	223.761	48.37	101.32	37.45
244.253	74.4	223.899	48.37	101.388	37.45
244.404	74.4	224.023	48.75	101.451	37.45
244.539	74.5	224.188	48.87	101.513	37.5
244.689	74.4	224.312	48.87	101.575	37.45
244.854	74.5	224.45	48.62	101.644	37.55
245.005	74.5	224.588	48.5	101.7	37.5
245.155	74.4	224.739	48.12	101.762	37.6
245.29	74.4	224.877	48	101.825	37.65
245.47	74.4	225.001	48.5	101.893	37.7
245.621	74.3	225.139	48.5	101.956	37.6
245.756	74.4	225.29	48.37	102.018	37.65
245.906	74.6	225.428	48.37	102.074	37.7
246.072	74.6	225.566	48.25	102.149	37.75
246.222	74.7	225.69	48.25	102.205	37.85
246.372	74.8	225.855	48.5	102.268	37.85
246.507	74.8	225.979	48.62	102.33	37.8
246.688	74.7	226.117	48.62	102.399	37.85
246.823	74.7	226.254	48.62	102.461	37.9
246.973	74.8	226.406	48.62	102.523	37.9
247.124	74.8	226.544	48.62	102.58	37.9
247.259	74.7	226.668	48.62	102.648	37.95
247.439	74.7	226.805	48.75	102.711	37.9
247.574	74.8	226.957	48.75	102.773	37.95
247.725	74.7	227.095	48.87	102.835	37.95
247.89	74.7	227.232	49	102.904	38.05
248.04	74.7	227.356	48.62	102.96	37.9
248.19	74.8	227.522	48.62	103.022	37.85
248.326	74.9	227.659	48.75	103.085	38.05
248.506	74.8	227.783	48.75	103.153	38
248.656	74.8	227.921	49	103.216	38.05
248.792	74.8	228.073	49	103.278	38.1
248.942	74.8	228.21	49.12	103.341	38
249.107	74.8	228.348	49.12	103.409	38.15
249.257	74.8	228.472	49.12	103.465	38.2
249.408	74.9	228.637	49.25	103.528	38.2
249.543	74.9	228.761	49.12	103.59	38.2
249.723	74.8	228.899	49.25	103.659	38.25
249.858	75	229.037	49.12	103.721	38.25
250.009	75.2	229.188	49	103.783	38.25
250.159	75.1	229.326	49	103.84	38.25
250.324	75.1	229.45	49.25	103.908	38.3
250.475	75.2	229.588	49.37	103.971	38.3
250.61	75.2	229.739	49.5	104.033	38.35
250.76	75.2	229.877	49.62	104.095	38.4
250.925	75	230.015	49.25	104.164	38.35
251.076	75	230.139	49.37	104.22	38.4
251.226	75.2	230.29	49.37	104.282	38.4
251.361	75.2	230.428	49.5	104.345	38.4
251.542	75.1	230.566	49.5	104.413	38.4
251.677	75.2	230.704	49.5	104.476	38.45
251.827	75.3	230.855	49.5	104.532	38.5
251.977	75.2	230.993	49.62	104.594	38.5
252.143	75.2	231.131	49.75	104.669	38.55
252.293	75.3	231.255	49.5	104.725	38.45
252.443	75.3	231.406	49.75	104.788	38.4
252.578	75.4	231.544	49.75	104.85	38.6
252.759	75.2	231.682	49.87	104.919	38.65
252.894	75.2	231.819	50	104.981	38.65
253.044	75.4	231.971	50	105.037	38.65
253.195	75.5	232.095	49.75	105.1	38.65
253.36	75.5	232.233	49.75	105.168	38.7
253.51	75.4	232.37	49.75	105.231	38.65
253.645	75.4	232.522	50	105.293	38.7
253.796	75.4	232.66	50	105.355	38.8
253.961	75.4	232.784	50	105.424	38.8
254.111	75.5	232.921	50	105.48	38.85
254.261	75.5	233.073	49.87	105.543	38.85
254.397	75.6	233.211	50	105.605	38.8
254.562	75.6	233.349	50.12	105.674	38.9
254.712	75.8	233.486	50.37	105.736	38.95
254.863	75.8	233.638	50.12	105.798	38.95
255.013	75.9	233.776	50.12	105.854	39
255.178	75.7	233.9	50.25	105.929	39
255.328	75.7	234.037	50.25	105.985	39
255.479	75.6	234.189	50.25	106.048	39.05
255.614	75.6	234.327	50.25	106.104	39
255.779	75.7	234.451	50.25	106.179	39
255.929	75.7	234.602	50.37	106.241	39.1
256.08	75.6	234.754	50.37	106.297	39.1
256.23	75.7	234.878	50.25	106.36	39.1
256.365	75.8	235.015	50.37	106.428	39.1
256.531	75.9	235.153	50.5	106.491	39.2
256.681	75.9	235.305	50.5	106.553	39.2
256.831	76	235.442	50.5	106.615	39.15
256.996	76.1	235.566	50.62	106.684	39.1
257.147	76	235.704	50.75	106.74	39.2
257.297	75.9	235.856	50.62	106.803	39.35
257.432	76	235.993	50.75	106.865	39.3
257.598	75.9	236.131	50.62	106.934	39.3
257.748	75.9	236.255	50.87	106.996	39.3
257.898	76	236.42	50.87	107.052	39.3
258.048	76.1	236.558	50.62	107.114	39.3
258.214	76.2	236.682	50.87	107.189	39.4
258.349	76.2	236.82	50.87	107.245	39.45
258.514	76.2	236.971	50.75	107.308	39.45
258.649	76.1	237.109	50.87	107.364	39.4
258.815	76.1	237.247	51	107.439	39.35
258.965	76.1	237.371	51	107.501	39.4
259.115	76.1	237.536	51	107.557	39.45
259.266	76.1	237.66	51.12	107.62	39.45
259.431	75.9	237.798	51.25	107.688	39.5
259.566	76	237.936	51.12	107.751	39.55
259.716	76	238.087	51.25	107.813	39.5
259.867	76	238.225	51.12	107.875	39.5
260.017	76.1	238.349	51.12	107.944	39.5
260.182	76.1	238.487	51.12	108	39.45
260.317	76.2	238.638	51.25	108.063	39.6
260.468	76.3	238.776	51.37	108.125	39.65
260.648	76.4	238.914	51.37	108.194	39.7
260.783	76.6	239.038	51.37	108.256	39.75
260.934	76.5	239.203	51.5	108.312	39.75
261.069	76.4	239.341	51.62	108.374	39.8
261.249	76.3	239.465	51.62	108.443	39.7
261.384	76.4	239.602	51.75	108.505	39.75
261.535	76.6	239.754	51.5	108.568	39.9
261.685	76.5	239.892	51.62	108.63	39.85
261.85	76.3	240.029	51.75	108.699	39.95
262	76.3	240.153	51.75	108.755	39.9
262.151	76.4	240.319	51.75	108.817	39.9
262.286	76.5	240.443	51.5	108.88	39.9
262.436	76.5	240.58	51.75	108.948	40
262.602	76.6	240.718	51.62	109.011	40.05
262.752	76.6	240.87	51.75	109.073	40
262.902	76.7	241.007	52	109.129	40
263.067	76.5	241.131	52	109.198	40
263.218	76.6	241.269	52	109.26	40.05
263.353	76.6	241.434	51.87	109.323	40.1
263.503	76.6	241.558	51.87	109.385	40.1
263.654	76.6	241.696	51.87	109.454	40.15
263.819	76.7	241.82	52	109.51	40.15
263.969	76.6	241.985	52.12	109.572	40.15
264.104	76.6	242.123	52.12	109.634	40.15
264.285	76.7	242.247	52.12	109.703	40.15
264.435	76.7	242.385	52.12	109.765	40.15
264.57	76.8	242.536	52.12	109.822	40.15
264.72	76.8	242.674	52	109.884	40.25
264.886	76.7	242.812	52.25	109.959	40.35
265.036	76.9	242.936	52.37	110.015	40.35
265.186	77	243.101	52.37	110.077	40.35
265.322	77	243.225	52.37	110.14	40.3
265.502	76.9	243.363	52.37	110.208	40.25
265.637	76.8	243.501	52.25	110.271	40.35
265.787	76.8	243.652	52.37	110.333	40.5
265.938	76.9	243.79	52.62	110.389	40.5
266.103	76.8	243.914	52.5	110.458	40.45
266.253	77	244.052	52.5	110.52	40.45
266.388	77	244.217	52.5	110.583	40.45
266.539	77.1	244.341	52.5	110.645	40.45
266.704	77.2	244.479	52.75	110.714	40.5
266.854	77.3	244.603	52.75	110.77	40.6
267.005	77.2	244.768	52.62	110.832	40.65
267.14	77.2	244.892	52.62	110.894	40.7
267.32	77.2	245.03	52.75	110.963	40.65
267.47	77	245.167	52.87	111.025	40.65
267.606	76.9	245.319	52.87	111.082	40.7
267.756	77	245.457	53	111.144	40.65
267.921	77	245.594	52.75	111.219	40.75
268.072	77.1	245.718	52.75	111.275	40.8
268.222	77.3	245.87	52.75	111.337	40.8
268.357	77.2	246.008	52.75	111.4	40.8
268.537	77.3	246.145	53	111.468	40.85
268.673	77.3	246.283	53	111.531	40.85
268.823	77.4	246.435	53.12	111.587	40.9
268.973	77.5	246.559	53.12	111.649	40.9
269.138	77.5	246.696	53.12	111.718	40.95
269.289	77.3	246.834	53.37	111.78	40.95
269.424	77.3	246.986	53.62	111.843	41
269.574	77.4	247.124	53.62	111.899	41.05
269.74	77.5	247.247	53.37	111.974	41.1
269.89	77.4	247.385	53.25	112.03	41.05
270.04	77.4	247.551	53.25	112.092	41.05
270.175	77.3	247.675	53.25	112.154	41.1
270.341	77.5	247.812	53.37	112.223	41.15
270.491	77.5	247.95	53.5	112.285	41.15
270.641	77.5	248.102	53.37	112.342	41.15
270.791	77.5	248.239	53.37	112.404	41.15
270.957	77.6	248.363	53.37	112.473	41.15
271.107	77.6	248.501	53.62	112.535	41.15
271.242	77.7	248.653	53.75	112.597	41.2
271.393	77.7	248.79	53.87	112.654	41.3
271.558	77.7	248.928	53.87	112.728	41.3
271.708	77.7	249.052	53.5	112.791	41.3
271.843	77.6	249.217	53.62	112.847	41.3
272.009	77.5	249.341	53.87	112.909	41.4
272.174	77.7	249.479	54	112.978	41.35
272.324	77.7	249.617	53.75	113.04	41.35
272.459	77.7	249.768	53.87	113.103	41.45
272.61	77.8	249.906	53.87	113.159	41.45
272.775	77.9	250.03	53.75	113.227	41.5
272.925	77.9	250.168	54.12	113.29	41.55
273.061	78	250.333	54.25	113.352	41.45
273.211	77.9	250.457	54	113.415	41.5
273.376	77.8	250.595	54.12	113.483	41.6
273.526	77.9	250.719	54.25	113.539	41.6
273.677	77.9	250.884	54.12	113.602	41.65
273.827	77.9	251.022	54.12	113.664	41.65
273.992	78	251.146	54.12	113.733	41.65
274.143	77.9	251.284	54.12	113.795	41.65
274.278	77.9	251.435	54.12	113.857	41.65
274.428	78	251.573	54.12	113.914	41.75
274.593	78	251.711	54.37	113.982	41.75
274.744	78	251.835	54.37	114.045	41.7
274.879	78	252	54.25	114.107	41.7
275.029	78	252.124	54.12	114.169	41.75
275.209	78	252.262	54.5	114.238	41.85
275.345	78.1	252.399	54.5	114.3	41.75
275.495	78.1	252.551	54.62	114.356	41.8
275.645	78.2	252.689	54.62	114.419	41.75
275.811	78	252.813	54.5	114.494	41.85
275.961	78	252.95	54.75	114.55	41.85
276.096	78.1	253.116	54.75	114.612	41.85
276.246	78.1	253.24	54.62	114.675	42
276.412	78.1	253.377	54.75	114.743	42
276.562	78.2	253.501	54.75	114.806	42
276.712	78.3	253.667	54.75	114.862	41.95
276.847	78.3	253.804	55	114.924	42.1
277.028	78.3	253.928	55.12	114.993	42.2
277.163	78.4	254.066	55.12	115.055	42.2
277.313	78.4	254.218	55	115.111	42.2
277.464	78.4	254.355	55.12	115.174	42.2
277.629	78.2	254.493	55.12	115.242	42.2
277.779	78.2	254.617	55.25	115.305	42.25
277.914	78.3	254.782	55.25	115.367	42.25
278.065	78.3	254.906	55.12	115.429	42.2
278.245	78.4	255.044	55.12	115.498	42.3
278.38	78.4	255.182	54.87	115.56	42.25
278.531	78.4	255.333	55	115.616	42.25
278.681	78.4	255.471	55.12	115.679	42.3
278.846	78.4	255.595	55.37	115.747	42.35
278.996	78.4	255.733	55.37	115.81	42.3
279.132	78.4	255.884	55.37	115.872	42.35
279.282	78.6	256.022	55.37	115.935	42.4
279.447	78.5	256.16	55.25	116.003	42.35
279.597	78.5	256.284	55.12	116.059	42.5
279.748	78.6	256.449	55.37	116.122	42.5
279.883	78.7	256.587	55.5	116.184	42.5
280.063	78.6	256.711	55.62	116.253	42.5
280.199	78.6	256.849	55.5	116.315	42.5
280.349	78.6	257	55.5	116.371	42.45
280.499	78.8	257.138	55.37	116.434	42.55
280.664	78.7	257.276	55.5	116.502	42.55
280.8	78.6	257.4	55.62	116.565	42.7
280.95	78.7	257.551	55.62	116.627	42.75
281.1	78.9	257.689	55.87	116.683	42.7
281.281	78.8	257.827	56	116.758	42.65
281.416	78.8	257.964	55.87	116.82	42.7
281.566	78.9	258.116	55.87	116.876	42.7
281.716	78.9	258.254	55.62	116.939	42.8
281.882	78.9	258.378	55.87	117.007	42.85
282.017	78.9	258.515	56	117.07	42.85
282.167	78.9	258.667	56	117.132	42.9
282.317	78.9	258.805	56.12	117.188	42.85
282.453	78.9	258.942	56.12	117.263	42.85
282.633	78.9	259.066	56	117.319	42.9
282.783	78.9	259.204	56	117.382	42.9
282.918	79.1	259.369	56	117.444	42.9
283.099	79	259.493	56.25	117.513	42.95
283.234	79	259.631	56.37	117.575	42.95
283.384	79	259.783	56.12	117.631	42.95
283.535	79.2	259.92	56.25	117.694	42.95
283.7	79.2	260.044	56.5	117.768	43.05
283.85	79.2	260.182	56.5	117.825	43.05
284	79.2	260.334	56.5	117.887	43.05
284.136	79.1	260.471	56.5	117.943	43.1
284.301	78.9	260.609	56.37	118.018	43.15
284.451	79	260.747	56.62	118.08	43.15
284.602	79.1	260.899	56.75	118.136	43.2
284.737	79.1	261.022	56.75	118.199	43.15
284.917	79.2	261.16	56.75	118.267	43.15
285.052	79.2	261.298	56.62	118.33	43.2
285.203	79.2	261.45	56.5	118.392	43.3
285.353	79.3	261.587	56.75	118.448	43.35
285.518	79.4	261.711	57	118.523	43.4
285.668	79.4	261.849	56.87	118.579	43.35
285.804	79.2	262	56.87	118.642	43.35
285.954	79.3	262.138	57	118.704	43.4
286.119	79.1	262.276	56.75	118.773	43.4
286.27	79.3	262.4	57	118.835	43.5
286.42	79.3	262.565	57.12	118.891	43.5
286.57	79.2	262.703	57.12	118.954	43.5
286.735	79.3	262.827	57	119.022	43.5
286.871	79.4	262.965	57	119.085	43.45
287.021	79.4	263.116	57	119.147	43.5
287.171	79.5	263.254	56.87	119.203	43.6
287.336	79.5	263.378	57.12	119.278	43.55
287.487	79.4	263.516	57.25	119.34	43.65
287.637	79.6	263.681	57.37	119.397	43.7
287.772	79.6	263.805	57.25	119.459	43.65
287.953	79.7	263.943	57.25	119.528	43.65
288.088	79.5	264.081	57.37	119.59	43.65
288.238	79.5	264.232	57.37	119.652	43.7
288.388	79.5	264.37	57.5	119.708	43.8
288.554	79.6	264.494	57.37	119.783	43.8
288.704	79.6	264.632	57.5	119.839	43.75
288.839	79.7	264.797	57.75	119.902	43.85
288.989	79.8	264.921	57.75	119.958	43.9
289.155	79.7	265.059	57.62	120.033	43.9
289.305	79.8	265.183	57.5	120.095	43.85
289.455	79.9	265.348	57.75	120.151	43.9
289.591	79.9	265.486	57.87	120.214	43.95
289.741	79.8	265.61	57.87	120.282	44.05
289.906	79.8	265.747	57.75	120.345	44.1
290.056	79.9	265.899	57.62	120.407	44
290.207	79.9	266.037	57.5	120.463	44
290.372	79.9	266.174	57.75	120.532	44.1
290.522	79.8	266.298	57.75	120.594	44.05
290.658	79.8	266.464	57.87	120.657	44.05
290.808	80	266.588	58	120.719	44.1
290.988	80	266.725	58	120.788	44.1
291.123	80	266.863	58	120.85	44.15
291.274	79.8	267.015	57.87	120.906	44.1
291.409	79.9	267.152	58.12	120.968	44.15
291.589	80	267.276	58.25	121.037	44.3
291.739	80.1	267.414	58.12	121.099	44.25
291.875	80.1	267.579	58.25	121.162	44.25
292.025	80	267.703	58.5	121.218	44.35
292.19	80.1	267.841	58.25	121.293	44.4
292.341	80.1	267.965	58.12	121.349	44.35
292.491	80	268.13	58.25	121.411	44.4
292.626	80.1	268.268	58.25	121.474	44.35
292.806	80.2	268.392	58.5	121.542	44.4
292.942	80.2	268.53	58.62	121.605	44.45
293.092	80.3	268.681	58.75	121.661	44.45
293.242	80.4	268.819	58.75	121.723	44.5
293.407	80.4	268.957	58.62	121.798	44.55
293.558	80.4	269.095	58.5	121.854	44.55
293.693	80.3	269.246	58.5	121.917	44.65
293.843	80.3	269.37	58.62	121.979	44.6
294.024	80.4	269.508	58.75	122.048	44.55
294.159	80.4	269.646	58.75	122.104	44.6
294.309	80.4	269.797	58.87	122.166	44.7
294.444	80.4	269.935	58.75	122.228	44.7
294.625	80.4	270.059	58.75	122.297	44.8
294.775	80.4	270.197	58.87	122.359	44.75
294.91	80.3	270.362	59	122.422	44.75
295.06	80.3	270.486	59.12	122.478	44.8
295.226	80.5	270.624	59	122.553	44.8
295.376	80.4	270.748	59	122.609	44.8
295.526	80.4	270.913	59.12	122.671	44.8
295.662	80.5	271.051	59.25	122.734	44.9
295.812	80.6	271.175	59.12	122.802	44.9
295.977	80.5	271.312	59.12	122.865	44.95
296.127	80.4	271.464	58.87	122.921	44.95
296.278	80.6	271.602	59.12	122.983	44.9
296.413	80.7	271.739	59.12	123.058	45
296.593	80.6	271.863	59.12	123.114	45
296.729	80.6	272.029	59.12	123.177	45.05
296.879	80.7	272.153	59.5	123.233	45.05
297.059	80.7	272.29	59.62	123.308	45.1
297.194	80.7	272.428	59.5	123.364	45.1
297.345	80.7	272.58	59.62	123.426	45.15
297.48	80.9	272.717	59.37	123.488	45.15
297.66	80.8	272.841	59.5	123.557	45.15
297.81	80.8	272.979	59.75	123.619	45.2
297.946	80.9	273.131	59.87	123.682	45.25
298.096	81	273.268	59.75	123.738	45.25
298.261	80.9	273.406	59.75	123.813	45.35
298.412	80.9	273.53	59.5	123.869	45.35
298.562	80.9	273.695	59.5	123.931	45.35
298.697	80.9	273.833	59.62	123.987	45.35
298.862	80.8	273.957	59.75	124.062	45.3
299.013	80.8	274.095	60	124.125	45.35
299.163	80.8	274.246	60.12	124.181	45.5
299.313	81	274.37	60	124.243	45.45
299.478	81.1	274.508	60	124.312	45.5
299.629	81.2	274.646	59.87	124.374	45.5
299.764	81.2	274.797	60	124.437	45.5
299.914	81	274.935	60	124.493	45.5
300.08	81.1	275.073	60	124.568	45.6
300.23	81.1	275.197	60.25	124.63	45.6
300.38	81.2	275.362	60.25	124.686	45.6
300.515	81.1	275.486	60.25	124.748	45.65
300.696	81.1	275.624	60.25	124.817	45.65
300.831	81	275.748	60.12	124.879	45.75
300.981	81.1	275.913	60.37	124.936	45.75
301.132	81.2	276.051	60.37	124.998	45.65
301.297	81.1	276.175	60.49	125.073	45.7
301.447	81	276.313	60.62	125.129	45.75
301.582	81.2	276.464	60.49	125.191	45.8
301.733	81.3	276.602	60.25	125.254	45.85
301.898	81.4	276.74	60.25	125.322	45.85
302.048	81.5	276.864	60.12	125.385	45.85
302.198	81.5	277.029	60.49	125.441	45.85
302.349	81.4	277.153	60.75	125.503	45.9
302.514	81.3	277.291	60.75	125.572	45.95
302.649	81.4	277.429	60.49	125.634	46
302.8	81.4	277.58	60.62	125.697	46
302.95	81.3	277.718	60.49	125.753	46
[truncated: 3,362 more rows]

## Sheet: Figure3a
	PDA	OHG	PAM aerogel
x	y1	y2	y3
0.50354	20.0998	87.3723	17.1317
0.50735	20.4413	87.4233	17.7528
0.51117	20.7765	87.4739	18.3602
0.51498	21.1059	87.524	18.9545
0.5188	21.4297	87.5735	19.5364
0.52261	21.7483	87.6226	20.1065
0.52643	22.0619	87.6711	20.6653
0.53024	22.3708	87.719	21.2135
0.53406	22.6754	87.7665	21.7514
0.53787	22.9757	87.8133	22.2796
0.54169	23.2721	87.8597	22.7986
0.5455	23.5648	87.9054	23.3087
0.54932	23.8539	87.9506	23.8104
0.55313	24.1397	87.9952	24.304
0.55695	24.4223	88.0392	24.7899
0.56076	24.702	88.0825	25.2684
0.56458	24.9788	88.1253	25.7399
0.56839	25.2529	88.1674	26.2046
0.5722	25.5246	88.2089	26.6629
0.57602	25.7937	88.2498	27.115
0.57983	26.0607	88.2899	27.5612
0.58365	26.3254	88.3294	28.0018
0.58746	26.5881	88.3683	28.4369
0.59128	26.8489	88.4064	28.8668
0.59509	27.1078	88.4439	29.2918
0.59891	27.365	88.4806	29.712
0.60272	27.6205	88.5167	30.1276
0.60654	27.8744	88.5521	30.5388
0.61035	28.1269	88.5867	30.9458
0.61417	28.3779	88.6207	31.3489
0.61798	28.6275	88.6539	31.7481
0.6218	28.8759	88.6864	32.1436
0.62561	29.123	88.7181	32.5356
0.62943	29.3689	88.7492	32.9242
0.63324	29.6137	88.7795	33.3096
0.63705	29.8574	88.8091	33.6919
0.64087	30.1001	88.838	34.0712
0.64468	30.3417	88.8662	34.4478
0.6485	30.5824	88.8937	34.8216
0.65231	30.8222	88.9204	35.1929
0.65613	31.0611	88.9465	35.5617
0.65994	31.2991	88.9718	35.9281
0.66376	31.5362	88.9965	36.2923
0.66757	31.7725	89.0204	36.6544
0.67139	32.008	89.0437	37.0144
0.6752	32.2427	89.0664	37.3724
0.67902	32.4766	89.0883	37.7285
0.68283	32.7097	89.1096	38.0829
0.68665	32.9421	89.1303	38.4355
0.69046	33.1737	89.1504	38.7864
0.69427	33.4045	89.1698	39.1357
0.69809	33.6346	89.1887	39.4835
0.7019	33.8639	89.2069	39.8298
0.70572	34.0924	89.2246	40.1747
0.70953	34.3203	89.2417	40.5182
0.71335	34.5473	89.2584	40.8603
0.71716	34.7736	89.2744	41.2011
0.72098	34.999	89.29	41.5406
0.72479	35.2238	89.3051	41.8788
0.72861	35.4477	89.3197	42.2158
0.73242	35.6708	89.3339	42.5516
0.73624	35.8932	89.3477	42.8861
0.74005	36.1147	89.3611	43.2195
0.74387	36.3354	89.374	43.5516
0.74768	36.5553	89.3867	43.8825
0.7515	36.7744	89.3989	44.2122
0.75531	36.9926	89.4109	44.5407
0.75912	37.21	89.4225	44.868
0.76294	37.4266	89.4339	45.194
0.76675	37.6423	89.445	45.5187
0.77057	37.8571	89.4559	45.8422
0.77438	38.0711	89.4666	46.1644
0.7782	38.2842	89.477	46.4852
0.78201	38.4964	89.4874	46.8047
0.78583	38.7077	89.4975	47.1228
0.78964	38.9182	89.5075	47.4394
0.79346	39.1278	89.5175	47.7546
0.79727	39.3364	89.5273	48.0684
0.80109	39.5442	89.5371	48.3805
0.8049	39.751	89.5468	48.6912
0.80872	39.957	89.5565	49.0002
0.81253	40.162	89.5662	49.3075
0.81635	40.3661	89.5759	49.6132
0.82016	40.5692	89.5857	49.9172
0.82397	40.7714	89.5954	50.2193
0.82779	40.9726	89.6053	50.5197
0.8316	41.1728	89.6152	50.8182
0.83542	41.3721	89.6252	51.1148
0.83923	41.5704	89.6353	51.4095
0.84305	41.7677	89.6455	51.7022
0.84686	41.9639	89.6558	51.9928
0.85068	42.1592	89.6663	52.2814
0.85449	42.3534	89.6769	52.5679
0.85831	42.5465	89.6877	52.8523
0.86212	42.7386	89.6987	53.1345
0.86594	42.9295	89.7098	53.4145
0.86975	43.1194	89.7211	53.6923
0.87357	43.3081	89.7326	53.9678
0.87738	43.4958	89.7443	54.2411
0.8812	43.6822	89.7562	54.512
0.88501	43.8674	89.7683	54.7805
0.88882	44.0515	89.7807	55.0468
0.89264	44.2344	89.7932	55.3106
0.89645	44.416	89.806	55.572
0.90027	44.5964	89.8189	55.8311
0.90408	44.7756	89.8321	56.0877
0.9079	44.9534	89.8455	56.3419
0.91171	45.13	89.8591	56.5937
0.91553	45.3053	89.873	56.8431
0.91934	45.4793	89.887	57.09
0.92316	45.652	89.9013	57.3346
0.92697	45.8234	89.9157	57.5767
0.93079	45.9934	89.9304	57.8165
0.9346	46.1621	89.9452	58.0539
0.93842	46.3295	89.9603	58.2889
0.94223	46.4956	89.9755	58.5216
0.94604	46.6604	89.9909	58.752
0.94986	46.8238	90.0066	58.9802
0.95367	46.9859	90.0223	59.2061
0.95749	47.1468	90.0383	59.4299
0.9613	47.3063	90.0543	59.6514
0.96512	47.4646	90.0706	59.8709
0.96893	47.6217	90.087	60.0883
0.97275	47.7775	90.1035	60.3037
0.97656	47.9321	90.1201	60.5171
0.98038	48.0855	90.1369	60.7286
0.98419	48.2377	90.1537	60.9383
0.98801	48.3889	90.1707	61.1461
0.99182	48.5389	90.1877	61.3522
0.99564	48.6879	90.2049	61.5567
0.99945	48.8358	90.222	61.7595
1.00327	48.9827	90.2393	61.9608
1.00708	49.1287	90.2566	62.1606
1.01089	49.2737	90.2739	62.359
1.01471	49.4179	90.2913	62.556
1.01852	49.5612	90.3087	62.7518
1.02234	49.7037	90.3261	62.9463
1.02615	49.8454	90.3435	63.1397
1.02997	49.9864	90.3609	63.3319
1.03378	50.1267	90.3783	63.5232
1.0376	50.2664	90.3956	63.7135
1.04141	50.4055	90.4129	63.9029
1.04523	50.544	90.4302	64.0915
1.04904	50.6819	90.4474	64.2793
1.05286	50.8194	90.4645	64.4664
1.05667	50.9565	90.4816	64.6529
1.06049	51.0931	90.4985	64.8387
1.0643	51.2294	90.5154	65.024
1.06812	51.3653	90.5322	65.2088
1.07193	51.5009	90.5489	65.3931
1.07574	51.6362	90.5654	65.577
1.07956	51.7714	90.5818	65.7605
1.08337	51.9063	90.5981	65.9436
1.08719	52.041	90.6143	66.1265
1.091	52.1755	90.6303	66.309
1.09482	52.3099	90.6461	66.4913
1.09863	52.4442	90.6618	66.6733
1.10245	52.5784	90.6773	66.8551
1.10626	52.7126	90.6927	67.0367
1.11008	52.8466	90.7078	67.2181
1.11389	52.9806	90.7228	67.3993
1.11771	53.1146	90.7376	67.5802
1.12152	53.2485	90.7522	67.761
1.12534	53.3824	90.7666	67.9416
1.12915	53.5162	90.7809	68.1219
1.13297	53.6501	90.7949	68.302
1.13678	53.7839	90.8087	68.4819
1.14059	53.9176	90.8223	68.6615
1.14441	54.0513	90.8357	68.8408
1.14822	54.185	90.8489	69.0198
1.15204	54.3186	90.8619	69.1984
1.15585	54.4521	90.8747	69.3767
1.15967	54.5855	90.8873	69.5546
1.16348	54.7189	90.8996	69.7321
1.1673	54.852	90.9118	69.9091
1.17111	54.9851	90.9238	70.0856
1.17493	55.1179	90.9355	70.2616
1.17874	55.2506	90.9471	70.437
1.18256	55.383	90.9585	70.6118
1.18637	55.5152	90.9696	70.786
1.19019	55.6471	90.9806	70.9595
1.194	55.7787	90.9914	71.1323
1.19781	55.91	91.002	71.3044
1.20163	56.0409	91.0125	71.4756
1.20544	56.1714	91.0227	71.6461
1.20926	56.3014	91.0328	71.8157
1.21307	56.431	91.0427	71.9844
1.21689	56.5601	91.0525	72.1522
1.2207	56.6887	91.0621	72.3191
1.22452	56.8167	91.0715	72.485
1.22833	56.9441	91.0808	72.65
1.23215	57.0709	91.09	72.8139
1.23596	57.197	91.0991	72.9768
1.23978	57.3224	91.108	73.1387
1.24359	57.4472	91.1168	73.2995
1.24741	57.5711	91.1255	73.4593
1.25122	57.6944	91.134	73.6179
1.25504	57.8168	91.1425	73.7755
1.25885	57.9384	91.1509	73.932
1.26266	58.0592	91.1591	74.0874
1.26648	58.1791	91.1673	74.2417
1.27029	58.2981	91.1755	74.3949
1.27411	58.4163	91.1835	74.5471
1.27792	58.5335	91.1915	74.6981
1.28174	58.6498	91.1994	74.8481
1.28555	58.7652	91.2072	74.9969
1.28937	58.8796	91.215	75.1448
1.29318	58.9931	91.2227	75.2915
1.297	59.1056	91.2304	75.4372
1.30081	59.2171	91.238	75.5819
1.30463	59.3277	91.2456	75.7256
1.30844	59.4372	91.2532	75.8683
1.31226	59.5459	91.2607	76.01
1.31607	59.6535	91.2682	76.1508
1.31989	59.7602	91.2757	76.2906
1.3237	59.8659	91.2832	76.4294
1.32751	59.9706	91.2906	76.5674
1.33133	60.0744	91.298	76.7044
1.33514	60.1771	91.3054	76.8406
1.33896	60.279	91.3128	76.9759
1.34277	60.3799	91.3201	77.1103
1.34659	60.4798	91.3275	77.2439
1.3504	60.5788	91.3349	77.3766
1.35422	60.6769	91.3422	77.5086
1.35803	60.774	91.3495	77.6397
1.36185	60.8702	91.3569	77.77
1.36566	60.9655	91.3642	77.8996
1.36948	61.0598	91.3716	78.0283
1.37329	61.1532	91.3789	78.1563
1.37711	61.2457	91.3863	78.2835
1.38092	61.3373	91.3936	78.4099
1.38474	61.4279	91.401	78.5355
1.38855	61.5176	91.4083	78.6604
1.39236	61.6064	91.4157	78.7845
1.39618	61.6942	91.4231	78.9078
1.39999	61.7811	91.4305	79.0303
1.40381	61.867	91.4379	79.1521
1.40762	61.952	91.4453	79.273
1.41144	62.0359	91.4528	79.3931
1.41525	62.1189	91.4602	79.5125
1.41907	62.2008	91.4677	79.6309
1.42288	62.2817	91.4752	79.7486
1.4267	62.3616	91.4828	79.8654
1.43051	62.4404	91.4903	79.9814
1.43433	62.5181	91.4979	80.0965
1.43814	62.5947	91.5056	80.2107
1.44196	62.6702	91.5132	80.324
1.44577	62.7445	91.5209	80.4364
1.44958	62.8177	91.5287	80.5479
1.4534	62.8897	91.5365	80.6584
1.45721	62.9605	91.5443	80.768
1.46103	63.0301	91.5521	80.8767
1.46484	63.0984	91.5601	80.9844
1.46866	63.1654	91.568	81.0911
1.47247	63.2313	91.576	81.1969
1.47629	63.2957	91.5841	81.3016
1.4801	63.359	91.5922	81.4054
1.48392	63.4208	91.6004	81.5082
1.48773	63.4814	91.6086	81.61
1.49155	63.5406	91.6169	81.7108
1.49536	63.5986	91.6253	81.8107
1.49918	63.6551	91.6337	81.9095
1.50299	63.7104	91.6421	82.0074
1.50681	63.7643	91.6506	82.1043
1.51062	63.8169	91.6592	82.2003
1.51443	63.8682	91.6678	82.2953
1.51825	63.9182	91.6765	82.3894
1.52206	63.967	91.6852	82.4826
1.52588	64.0145	91.694	82.5749
1.52969	64.0607	91.7028	82.6664
1.53351	64.1058	91.7116	82.757
1.53732	64.1497	91.7205	82.8468
1.54114	64.1925	91.7294	82.9358
1.54495	64.2343	91.7384	83.0241
1.54877	64.275	91.7473	83.1117
1.55258	64.3147	91.7563	83.1985
1.5564	64.3534	91.7654	83.2848
1.56021	64.3913	91.7744	83.3704
1.56403	64.4284	91.7834	83.4555
1.56784	64.4647	91.7924	83.5401
1.57166	64.5004	91.8014	83.6241
1.57547	64.5354	91.8104	83.7078
1.57928	64.5699	91.8194	83.791
1.5831	64.6039	91.8283	83.8739
1.58691	64.6376	91.8372	83.9565
1.59073	64.6709	91.8461	84.0389
1.59454	64.704	91.8549	84.121
1.59836	64.737	91.8636	84.203
1.60217	64.7699	91.8722	84.2848
1.60599	64.8028	91.8808	84.3666
1.6098	64.8359	91.8893	84.4484
1.61362	64.8691	91.8976	84.5301
1.61743	64.9026	91.9059	84.6119
1.62125	64.9365	91.9141	84.6937
1.62506	64.9708	91.9221	84.7757
1.62888	65.0056	91.93	84.8578
1.63269	65.041	91.9377	84.9402
1.63651	65.0772	91.9453	85.0227
1.64032	65.114	91.9528	85.1054
1.64413	65.1517	91.9601	85.1885
1.64795	65.1903	91.9672	85.2717
1.65176	65.2298	91.9741	85.3553
1.65558	65.2703	91.9809	85.4392
1.65939	65.3118	91.9875	85.5234
1.66321	65.3545	91.9939	85.608
1.66702	65.3983	92.0001	85.6929
1.67084	65.4432	92.0061	85.7781
1.67465	65.4894	92.0119	85.8636
1.67847	65.5368	92.0176	85.9495
1.68228	65.5854	92.023	86.0356
1.6861	65.6353	92.0282	86.1221
1.68991	65.6865	92.0333	86.2088
1.69373	65.7389	92.0381	86.2959
1.69754	65.7925	92.0428	86.3832
1.70135	65.8474	92.0473	86.4707
1.70517	65.9035	92.0515	86.5584
1.70898	65.9609	92.0556	86.6463
1.7128	66.0193	92.0596	86.7343
1.71661	66.0789	92.0633	86.8225
1.72043	66.1396	92.0669	86.9107
1.72424	66.2013	92.0704	86.999
1.72806	66.2641	92.0737	87.0874
1.73187	66.3277	92.0768	87.1757
1.73569	66.3922	92.0798	87.2639
1.7395	66.4576	92.0827	87.3522
1.74332	66.5237	92.0854	87.4403
1.74713	66.5905	92.0881	87.5282
1.75095	66.6579	92.0906	87.616
1.75476	66.7258	92.0931	87.7035
1.75858	66.7943	92.0954	87.7909
1.76239	66.8631	92.0977	87.8779
1.7662	66.9323	92.0999	87.9646
1.77002	67.0018	92.102	88.051
1.77383	67.0714	92.1041	88.1371
1.77765	67.1412	92.1061	88.2227
1.78146	67.211	92.108	88.308
1.78528	67.2808	92.11	88.3928
1.78909	67.3506	92.1119	88.4771
1.79291	67.4202	92.1137	88.5609
1.79672	67.4895	92.1156	88.6443
1.80054	67.5586	92.1175	88.7271
1.80435	67.6274	92.1193	88.8094
1.80817	67.6958	92.1211	88.8911
1.81198	67.7637	92.1229	88.9723
1.8158	67.8312	92.1248	89.0529
1.81961	67.8981	92.1266	89.1329
1.82343	67.9644	92.1284	89.2123
1.82724	68.0302	92.1303	89.2911
1.83105	68.0952	92.1321	89.3693
1.83487	68.1596	92.134	89.4469
1.83868	68.2232	92.1359	89.5238
1.8425	68.286	92.1378	89.6001
1.84631	68.3481	92.1397	89.6758
1.85013	68.4093	92.1416	89.7509
1.85394	68.4697	92.1436	89.8253
1.85776	68.5293	92.1455	89.8991
1.86157	68.5879	92.1475	89.9723
1.86539	68.6457	92.1495	90.0448
1.8692	68.7025	92.1514	90.1167
1.87302	68.7584	92.1534	90.188
1.87683	68.8134	92.1554	90.2587
1.88065	68.8675	92.1574	90.3287
1.88446	68.9205	92.1593	90.3981
1.88828	68.9726	92.1613	90.4669
1.89209	69.0238	92.1633	90.5351
1.8959	69.0739	92.1652	90.6026
1.89972	69.1231	92.1671	90.6696
1.90353	69.1713	92.1691	90.7359
1.90735	69.2185	92.171	90.8016
1.91116	69.2647	92.1728	90.8667
1.91498	69.3099	92.1747	90.9313
1.91879	69.3541	92.1765	90.9952
1.92261	69.3972	92.1783	91.0585
1.92642	69.4394	92.18	91.1212
1.93024	69.4806	92.1817	91.1833
1.93405	69.5208	92.1834	91.2449
1.93787	69.5599	92.185	91.3058
1.94168	69.598	92.1866	91.3661
1.9455	69.6351	92.1881	91.4259
1.94931	69.6712	92.1896	91.4851
1.95313	69.7062	92.1911	91.5436
1.95694	69.7402	92.1925	91.6017
1.96075	69.7731	92.1939	91.6591
1.96457	69.805	92.1952	91.7159
1.96838	69.8358	92.1964	91.7722
1.9722	69.8656	92.1977	91.8279
1.97601	69.8944	92.1988	91.883
1.97983	69.922	92.2	91.9375
1.98364	69.9486	92.201	91.9915
1.98746	69.9741	92.2021	92.0449
1.99127	69.9986	92.2031	92.0978
1.99509	70.0219	92.2041	92.1501
1.9989	70.0442	92.205	92.2018
2.00272	70.0654	92.2059	92.253
2.00653	70.0855	92.2067	92.3037
2.01035	70.1046	92.2076	92.3538
2.01416	70.1226	92.2084	92.4034
2.01797	70.1395	92.2091	92.4525
2.02179	70.1553	92.2099	92.5011
2.0256	70.1701	92.2106	92.5491
2.02942	70.1838	92.2114	92.5967
2.03323	70.1964	92.2121	92.6437
2.03705	70.208	92.2128	92.6903
2.04086	70.2186	92.2135	92.7364
2.04468	70.2282	92.2142	92.782
2.04849	70.2368	92.2149	92.8272
2.05231	70.2444	92.2156	92.872
2.05612	70.2511	92.2164	92.9163
2.05994	70.2568	92.2171	92.9602
2.06375	70.2616	92.2179	93.0037
2.06757	70.2655	92.2186	93.0468
2.07138	70.2685	92.2194	93.0895
2.0752	70.2707	92.2203	93.1319
2.07901	70.2721	92.2211	93.1739
2.08282	70.2728	92.222	93.2155
2.08664	70.2727	92.223	93.2568
2.09045	70.2719	92.224	93.2978
2.09427	70.2704	92.225	93.3385
2.09808	70.2683	92.226	93.379
2.1019	70.2656	92.2271	93.4191
2.10571	70.2623	92.2283	93.459
2.10953	70.2586	92.2295	93.4986
2.11334	70.2544	92.2308	93.5381
2.11716	70.2498	92.2321	93.5773
2.12097	70.2448	92.2334	93.6163
2.12479	70.2395	92.2348	93.6551
2.1286	70.2339	92.2363	93.6938
2.13242	70.2281	92.2378	93.7322
2.13623	70.2221	92.2394	93.7706
2.14005	70.216	92.2411	93.8088
2.14386	70.2098	92.2428	93.8469
2.14767	70.2036	92.2446	93.8849
2.15149	70.1974	92.2464	93.9227
2.1553	70.1912	92.2483	93.9605
2.15912	70.1851	92.2502	93.9982
2.16293	70.1791	92.2522	94.0359
2.16675	70.1734	92.2543	94.0735
2.17056	70.1679	92.2564	94.111
2.17438	70.1626	92.2586	94.1485
2.17819	70.1576	92.2609	94.1859
2.18201	70.153	92.2632	94.2233
2.18582	70.1488	92.2656	94.2607
2.18964	70.1449	92.2681	94.2981
2.19345	70.1415	92.2706	94.3354
2.19727	70.1386	92.2732	94.3727
2.20108	70.1361	92.2759	94.41
2.2049	70.1342	92.2786	94.4473
2.20871	70.1327	92.2815	94.4845
2.21252	70.1319	92.2843	94.5218
2.21634	70.1316	92.2873	94.559
2.22015	70.1318	92.2904	94.5962
2.22397	70.1327	92.2935	94.6334
2.22778	70.1341	92.2968	94.6706
2.2316	70.1361	92.3001	94.7077
2.23541	70.1387	92.3035	94.7448
2.23923	70.1419	92.307	94.7819
2.24304	70.1456	92.3106	94.8189
2.24686	70.15	92.3143	94.8559
2.25067	70.1549	92.3182	94.8928
2.25449	70.1603	92.3221	94.9297
2.2583	70.1663	92.3262	94.9664
2.26212	70.1728	92.3303	95.0032
2.26593	70.1798	92.3346	95.0398
2.26974	70.1872	92.3391	95.0763
2.27356	70.1951	92.3436	95.1128
2.27737	70.2035	92.3483	95.1491
2.28119	70.2122	92.3532	95.1854
2.285	70.2213	92.3582	95.2215
2.28882	70.2308	92.3633	95.2575
2.29263	70.2405	92.3686	95.2933
2.29645	70.2505	92.374	95.329
2.30026	70.2608	92.3795	95.3646
2.30408	70.2713	92.3853	95.4
2.30789	70.282	92.3911	95.4352
2.31171	70.2928	92.3972	95.4703
2.31552	70.3037	92.4034	95.5052
2.31934	70.3147	92.4097	95.5399
2.32315	70.3257	92.4162	95.5744
2.32697	70.3368	92.4228	95.6087
2.33078	70.3478	92.4296	95.6429
2.33459	70.3587	92.4365	95.6768
2.33841	70.3695	92.4436	95.7105
2.34222	70.3802	92.4508	95.7439
2.34604	70.3907	92.4581	95.7772
2.34985	70.401	92.4656	95.8102
2.35367	70.411	92.4732	95.843
2.35748	70.4208	92.4809	95.8755
2.3613	70.4302	92.4887	95.9078
2.36511	70.4393	92.4966	95.9399
2.36893	70.448	92.5046	95.9717
2.37274	70.4562	92.5127	96.0032
2.37656	70.4641	92.5209	96.0345
2.38037	70.4714	92.5292	96.0655
2.38419	70.4782	92.5375	96.0962
2.388	70.4844	92.5459	96.1266
2.39182	70.49	92.5543	96.1568
2.39563	70.4951	92.5627	96.1867
2.39944	70.4994	92.5713	96.2163
2.40326	70.5031	92.5798	96.2456
2.40707	70.5061	92.5883	96.2746
2.41089	70.5083	92.5969	96.3033
2.4147	70.5096	92.6054	96.3317
2.41852	70.5102	92.6139	96.3598
2.42233	70.51	92.6225	96.3876
2.42615	70.5088	92.631	96.4151
2.42996	70.5068	92.6394	96.4423
2.43378	70.5038	92.6479	96.4691
2.43759	70.4998	92.6563	96.4957
2.44141	70.4949	92.6646	96.5219
2.44522	70.4889	92.6729	96.5478
2.44904	70.4818	92.6812	96.5734
2.45285	70.4737	92.6894	96.5987
2.45667	70.4645	92.6975	96.6236
2.46048	70.4541	92.7056	96.6482
2.46429	70.4426	92.7137	96.6725
2.46811	70.4299	92.7216	96.6964
2.47192	70.416	92.7295	96.7201
2.47574	70.401	92.7374	96.7434
2.47955	70.3846	92.7452	96.7664
2.48337	70.3671	92.7529	96.7891
2.48718	70.3483	92.7606	96.8114
2.491	70.3282	92.7682	96.8335
2.49481	70.3068	92.7758	96.8552
2.49863	70.2842	92.7834	96.8766
2.50244	70.2603	92.7909	96.8977
2.50626	70.2351	92.7984	96.9185
2.51007	70.2086	92.8058	96.939
2.51389	70.1809	92.8132	96.9592
2.5177	70.1519	92.8207	96.9791
2.52151	70.1216	92.8281	96.9988
2.52533	70.0901	92.8355	97.0181
2.52914	70.0575	92.8429	97.0372
2.53296	70.0236	92.8503	97.056
2.53677	69.9885	92.8577	97.0745
2.54059	69.9523	92.8651	97.0928
2.5444	69.9151	92.8726	97.1109
2.54822	69.8767	92.8801	97.1287
2.55203	69.8374	92.8876	97.1462
2.55585	69.797	92.8952	97.1636
2.55966	69.7558	92.9028	97.1807
2.56348	69.7136	92.9104	97.1976
2.56729	69.6707	92.9181	97.2143
2.57111	69.627	92.9259	97.2308
2.57492	69.5825	92.9337	97.2471
2.57874	69.5375	92.9416	97.2633
2.58255	69.4918	92.9495	97.2792
2.58636	69.4457	92.9575	97.2951
2.59018	69.3991	92.9655	97.3107
2.59399	69.3522	92.9736	97.3262
2.59781	69.305	92.9818	97.3416
2.60162	69.2575	92.99	97.3569
2.60544	69.2099	92.9983	97.372
2.60925	69.1623	93.0066	97.3871
2.61307	69.1146	93.015	97.402
2.61688	69.0671	93.0234	97.4168
2.6207	69.0198	93.0318	97.4316
2.62451	68.9726	93.0403	97.4462
2.62833	68.9258	93.0488	97.4608
2.63214	68.8794	93.0573	97.4754
2.63596	68.8334	93.0659	97.4899
2.63977	68.788	93.0745	97.5043
2.64359	68.7431	93.0831	97.5186
2.6474	68.6989	93.0917	97.533
2.65121	68.6554	93.1002	97.5473
2.65503	68.6126	93.1088	97.5615
2.65884	68.5707	93.1174	97.5758
2.66266	68.5296	93.1259	97.59
2.66647	68.4894	93.1344	97.6042
2.67029	68.4501	93.1429	97.6184
2.6741	68.4118	93.1514	97.6325
2.67792	68.3745	93.1598	97.6466
2.68173	68.3382	93.1682	97.6608
2.68555	68.3028	93.1765	97.6749
2.68936	68.2686	93.1848	97.689
2.69318	68.2353	93.193	97.7031
2.69699	68.203	93.2012	97.7172
2.70081	68.1718	93.2093	97.7312
2.70462	68.1415	93.2174	97.7452
2.70844	68.1123	93.2254	97.7593
2.71225	68.084	93.2333	97.7733
2.71606	68.0566	93.2412	97.7873
2.71988	68.0301	93.2491	97.8012
2.72369	68.0044	93.2568	97.8151
2.72751	67.9796	93.2646	97.829
2.73132	67.9555	93.2722	97.8429
2.73514	67.9321	93.2798	97.8567
2.73895	67.9093	93.2874	97.8704
2.74277	67.8871	93.2949	97.8841
2.74658	67.8654	93.3024	97.8978
2.7504	67.8442	93.3099	97.9114
2.75421	67.8234	93.3173	97.9249
2.75803	67.8029	93.3247	97.9383
2.76184	67.7826	93.332	97.9517
2.76566	67.7625	93.3393	97.965
2.76947	67.7424	93.3467	97.9782
2.77328	67.7224	93.354	97.9914
2.7771	67.7023	93.3612	98.0044
2.78091	67.6821	93.3685	98.0173
2.78473	67.6616	93.3758	98.0301
2.78854	67.6408	93.3831	98.0428
2.79236	67.6197	93.3904	98.0554
2.79617	67.5981	93.3977	98.0679
2.79999	67.576	93.4051	98.0803
2.8038	67.5533	93.4124	98.0925
2.80762	67.5299	93.4198	98.1046
2.81143	67.5058	93.4273	98.1166
2.81525	67.4808	93.4347	98.1284
2.81906	67.455	93.4422	98.1401
2.82288	67.4283	93.4497	98.1516
2.82669	67.4006	93.4573	98.163
2.83051	67.3719	93.465	98.1743
2.83432	67.3421	93.4727	98.1854
2.83813	67.3111	93.4804	98.1964
2.84195	67.279	93.4882	98.2072
2.84576	67.2457	93.4961	98.2179
2.84958	67.2111	93.5041	98.2284
2.85339	67.1752	93.5121	98.2388
2.85721	67.1381	93.5202	98.249
2.86102	67.0996	93.5284	98.2591
2.86484	67.0598	93.5366	98.269
2.86865	67.0187	93.545	98.2788
2.87247	66.9762	93.5534	98.2884
2.87628	66.9324	93.5619	98.298
2.8801	66.8873	93.5705	98.3073
2.88391	66.8409	93.5791	98.3166
2.88773	66.7932	93.5879	98.3256
2.89154	66.7443	93.5968	98.3346
2.89536	66.6941	93.6057	98.3435
2.89917	66.6428	93.6147	98.3522
2.90298	66.5903	93.6238	98.3608
2.9068	66.5367	93.633	98.3692
2.91061	66.4821	93.6423	98.3776
2.91443	66.4266	93.6517	98.3859
2.91824	66.3701	93.6612	98.394
2.92206	66.3129	93.6708	98.4021
2.92587	66.2549	93.6804	98.4101
2.92969	66.1962	93.6901	98.418
2.9335	66.137	93.7	98.4257
2.93732	66.0773	93.7098	98.4335
2.94113	66.0173	93.7198	98.4411
2.94495	65.957	93.7298	98.4487
2.94876	65.8965	93.7399	98.4562
2.95258	65.836	93.7501	98.4637
2.95639	65.7755	93.7603	98.471
2.96021	65.7152	93.7706	98.4784
2.96402	65.6551	93.7809	98.4857
2.96783	65.5955	93.7913	98.4929
2.97165	65.5363	93.8018	98.5002
2.97546	65.4778	93.8122	98.5074
2.97928	65.42	93.8227	98.5145
2.98309	65.363	93.8333	98.5216
2.98691	65.3069	93.8439	98.5288
2.99072	65.2519	93.8545	98.5358
2.99454	65.1981	93.8651	98.5429
2.99835	65.1455	93.8757	98.55
3.00217	65.0942	93.8863	98.557
3.00598	65.0444	93.897	98.5641
3.0098	64.996	93.9076	98.5711
3.01361	64.9493	93.9183	98.5781
3.01743	64.9041	93.9289	98.5851
3.02124	64.8607	93.9396	98.5922
3.02505	64.819	93.9502	98.5991
3.02887	64.7792	93.9608	98.6062
3.03268	64.7412	93.9715	98.6132
3.0365	64.7051	93.9821	98.6201
3.04031	64.6709	93.9926	98.6271
3.04413	64.6386	94.0032	98.6341
3.04794	64.6083	94.0138	98.6411
3.05176	64.5799	94.0243	98.6481
3.05557	64.5534	94.0349	98.655
3.05939	64.5289	94.0454	98.662
3.0632	64.5062	94.0559	98.6689
3.06702	64.4855	94.0663	98.6758
3.07083	64.4666	94.0768	98.6828
3.07465	64.4495	94.0873	98.6897
3.07846	64.4342	94.0977	98.6965
3.08228	64.4206	94.1082	98.7034
3.08609	64.4086	94.1186	98.7102
3.0899	64.3983	94.129	98.717
3.09372	64.3896	94.1394	98.7238
3.09753	64.3824	94.1498	98.7305
3.10135	64.3766	94.1602	98.7372
3.10516	64.3722	94.1705	98.7439
3.10898	64.369	94.1809	98.7505
3.11279	64.3671	94.1912	98.7571
3.11661	64.3664	94.2015	98.7637
3.12042	64.3668	94.2118	98.7702
3.12424	64.3682	94.222	98.7766
3.12805	64.3706	94.2322	98.7831
3.13187	64.3738	94.2424	98.7894
3.13568	64.3778	94.2525	98.7957
3.1395	64.3827	94.2626	98.802
3.14331	64.3881	94.2727	98.8082
3.14713	64.3942	94.2826	98.8143
3.15094	64.4009	94.2925	98.8204
3.15475	64.4081	94.3023	98.8265
3.15857	64.4157	94.312	98.8324
3.16238	64.4236	94.3217	98.8383
3.1662	64.4319	94.3312	98.8442
3.17001	64.4405	94.3406	98.85
3.17383	64.4493	94.3498	98.8557
3.17764	64.4582	94.359	98.8613
3.18146	64.4673	94.3679	98.8669
3.18527	64.4765	94.3768	98.8724
3.18909	64.4857	94.3854	98.8779
3.1929	64.4949	94.3938	98.8833
3.19672	64.5041	94.4021	98.8886
3.20053	64.5132	94.4101	98.8938
3.20435	64.5222	94.4179	98.899
3.20816	64.531	94.4255	98.9041
3.21198	64.5397	94.4328	98.9091
3.21579	64.5483	94.4399	98.9141
3.2196	64.5566	94.4467	98.919
3.22342	64.5646	94.4532	98.9238
3.22723	64.5724	94.4594	98.9286
3.23105	64.5798	94.4654	98.9332
3.23486	64.587	94.471	98.9378
3.23868	64.5939	94.4763	98.9424
3.24249	64.6004	94.4812	98.9468
3.24631	64.6065	94.4859	98.9512
3.25012	64.6122	94.4902	98.9555
3.25394	64.6175	94.4942	98.9598
3.25775	64.6225	94.4978	98.964
3.26157	64.6269	94.501	98.9681
3.26538	64.631	94.5039	98.9721
3.2692	64.6345	94.5065	98.9761
3.27301	64.6376	94.5087	98.98
3.27682	64.6402	94.5105	98.9838
3.28064	64.6423	94.512	98.9875
3.28445	64.6438	94.5131	98.9912
3.28827	64.6449	94.5139	98.9948
3.29208	64.6453	94.5143	98.9984
3.2959	64.6452	94.5144	99.0019
3.29971	64.6445	94.5142	99.0053
3.30353	64.6432	94.5136	99.0087
3.30734	64.6413	94.5127	99.0119
3.31116	64.6388	94.5116	99.0152
3.31497	64.6356	94.5101	99.0183
3.31879	64.6318	94.5084	99.0214
3.3226	64.6273	94.5064	99.0244
3.32642	64.622	94.5041	99.0274
3.33023	64.6161	94.5016	99.0303
3.33405	64.6094	94.4989	99.0331
3.33786	64.6019	94.496	99.0359
3.34167	64.5936	94.4928	99.0386
3.34549	64.5846	94.4896	99.0413
3.3493	64.5747	94.4861	99.0439
3.35312	64.5639	94.4826	99.0464
3.35693	64.5523	94.4789	99.0489
3.36075	64.5397	94.4751	99.0513
3.36456	64.5262	94.4713	99.0537
3.36838	64.5118	94.4674	99.056
3.37219	64.4964	94.4635	99.0582
3.37601	64.4799	94.4596	99.0604
3.37982	64.4624	94.4556	99.0626
3.38364	64.4438	94.4518	99.0647
3.38745	64.4241	94.4479	99.0667
3.39127	64.4032	94.4442	99.0686
3.39508	64.3812	94.4405	99.0705
3.3989	64.358	94.437	99.0724
3.40271	64.3336	94.4336	99.0742
3.40652	64.3079	94.4303	99.076
3.41034	64.2809	94.4272	99.0776
3.41415	64.2525	94.4243	99.0793
3.41797	64.2228	94.4216	99.0809
3.42178	64.1918	94.4192	99.0824
3.4256	64.1593	94.4169	99.0839
3.42941	64.1255	94.415	99.0853
3.43323	64.0901	94.4133	99.0866
3.43704	64.0533	94.4118	99.088
3.44086	64.0149	94.4107	99.0892
3.44467	63.9751	94.4099	99.0904
3.44849	63.9337	94.4093	99.0916
3.4523	63.8907	94.4091	99.0927
3.45612	63.8461	94.4093	99.0937
3.45993	63.8	94.4097	99.0947
3.46375	63.7523	94.4105	99.0957
3.46756	63.7029	94.4116	99.0966
3.47137	63.652	94.4131	99.0974
3.47519	63.5994	94.415	99.0982
3.479	63.5453	94.4171	99.099
3.48282	63.4895	94.4196	99.0997
3.48663	63.4322	94.4225	99.1003
3.49045	63.3733	94.4257	99.1009
3.49426	63.3128	94.4292	99.1015
3.49808	63.2508	94.433	99.102
3.50189	63.1873	94.4372	99.1025
3.50571	63.1223	94.4416	99.1029
3.50952	63.0558	94.4464	99.1033
3.51334	62.988	94.4514	99.1037
3.51715	62.9188	94.4567	99.104
3.52097	62.8483	94.4623	99.1043
3.52478	62.7766	94.4681	99.1045
3.52859	62.7036	94.4741	99.1047
3.53241	62.6295	94.4803	99.1049
3.53622	62.5544	94.4867	99.1051
3.54004	62.4782	94.4933	99.1052
3.54385	62.4012	94.5	99.1054
3.54767	62.3233	94.5069	99.1055
3.55148	62.2447	94.5139	99.1055
3.5553	62.1654	94.521	99.1056
3.55911	62.0856	94.5281	99.1056
3.56293	62.0053	94.5353	99.1057
3.56674	61.9246	94.5425	99.1057
3.57056	61.8438	94.5497	99.1057
3.57437	61.7628	94.557	99.1057
3.57819	61.6817	94.5641	99.1057
3.582	61.6008	94.5712	99.1057
3.58582	61.5201	94.5783	99.1058
3.58963	61.4397	94.5852	99.1058
3.59344	61.3597	94.592	99.1058
3.59726	61.2803	94.5987	99.1058
3.60107	61.2017	94.6052	99.1058
3.60489	61.1238	94.6115	99.1058
3.6087	61.0469	94.6176	99.1059
3.61252	60.971	94.6236	99.1059
3.61633	60.8963	94.6293	99.106
3.62015	60.8229	94.6347	99.1061
3.62396	60.751	94.6399	99.1062
3.62778	60.6805	94.6449	99.1063
3.63159	60.6116	94.6496	99.1064
3.63541	60.5445	94.6539	99.1065
3.63922	60.4792	94.658	99.1067
3.64304	60.4159	94.6618	99.1068
3.64685	60.3545	94.6653	99.107
3.65067	60.2952	94.6684	99.1072
3.65448	60.2381	94.6713	99.1074
3.65829	60.1832	94.6738	99.1076
3.66211	60.1306	94.676	99.1078
3.66592	60.0804	94.6779	99.1081
3.66974	60.0326	94.6795	99.1083
3.67355	59.9872	94.6808	99.1086
3.67737	59.9443	94.6818	99.1088
3.68118	59.904	94.6824	99.1091
3.685	59.8661	94.6828	99.1094
3.68881	59.8309	94.6829	99.1096
3.69263	59.7981	94.6827	99.1099
3.69644	59.768	94.6823	99.1102
3.70026	59.7403	94.6816	99.1105
3.70407	59.7153	94.6806	99.1107
3.70789	59.6927	94.6794	99.111
3.7117	59.6727	94.678	99.1112
3.71552	59.6551	94.6764	99.1115
3.71933	59.6399	94.6746	99.1117
3.72314	59.6272	94.6726	99.1119
3.72696	59.6168	94.6704	99.1121
3.73077	59.6086	94.6681	99.1123
3.73459	59.6028	94.6656	99.1124
3.7384	59.5991	94.663	99.1126
3.74222	59.5976	94.6603	99.1127
3.74603	59.5981	94.6576	99.1129
3.74985	59.6007	94.6547	99.113
3.75366	59.6052	94.6518	99.113
3.75748	59.6115	94.6488	99.1131
3.76129	59.6197	94.6458	99.1131
3.76511	59.6296	94.6428	99.1132
3.76892	59.6412	94.6397	99.1132
3.77274	59.6544	94.6367	99.1131
3.77655	59.6691	94.6337	99.1131
3.78036	59.6852	94.6307	99.113
3.78418	59.7028	94.6278	99.1129
3.78799	59.7216	94.6249	99.1128
3.79181	59.7418	94.6222	99.1127
3.79562	59.763	94.6194	99.1126
3.79944	59.7854	94.6168	99.1124
3.80325	59.8089	94.6143	99.1122
3.80707	59.8333	94.6119	99.1121
3.81088	59.8586	94.6097	99.1119
3.8147	59.8848	94.6075	99.1116
3.81851	59.9118	94.6055	99.1114
3.82233	59.9395	94.6037	99.1112
3.82614	59.9679	94.602	99.1109
3.82996	59.997	94.6004	99.1107
3.83377	60.0266	94.5991	99.1104
3.83759	60.0567	94.5979	99.1102
3.8414	60.0873	94.5969	99.1099
3.84521	60.1183	94.596	99.1096
3.84903	60.1497	94.5954	99.1093
3.85284	60.1814	94.5949	99.109
3.85666	60.2135	94.5947	99.1087
3.86047	60.2458	94.5946	99.1085
3.86429	60.2782	94.5947	99.1082
3.8681	60.3109	94.595	99.1079
3.87192	60.3437	94.5955	99.1076
3.87573	60.3766	94.5962	99.1073
3.87955	60.4096	94.5971	99.107
3.88336	60.4426	94.5981	99.1067
3.88718	60.4756	94.5994	99.1065
3.89099	60.5087	94.6008	99.1062
3.89481	60.5416	94.6025	99.1059
3.89862	60.5746	94.6042	99.1057
3.90244	60.6074	94.6062	99.1054
3.90625	60.6401	94.6083	99.1052
3.91006	60.6727	94.6106	99.1049
3.91388	60.7051	94.6131	99.1047
3.91769	60.7374	94.6156	99.1044
3.92151	60.7695	94.6184	99.1042
3.92532	60.8013	94.6212	99.104
3.92914	60.833	94.6242	99.1038
3.93295	60.8644	94.6273	99.1036
3.93677	60.8956	94.6305	99.1034
3.94058	60.9266	94.6339	99.1031
3.9444	60.9573	94.6373	99.1029
3.94821	60.9877	94.6407	99.1028
3.95203	61.0178	94.6443	99.1026
3.95584	61.0476	94.6479	99.1024
3.95966	61.0771	94.6516	99.1022
3.96347	61.1063	94.6553	99.102
3.96729	61.1353	94.6591	99.1018
3.9711	61.1639	94.6628	99.1017
3.97491	61.1922	94.6666	99.1015
3.97873	61.2202	94.6704	99.1013
3.98254	61.2478	94.6742	99.1012
3.98636	61.2752	94.6779	99.101
3.99017	61.3022	94.6817	99.1008
3.99399	61.3289	94.6854	99.1007
3.9978	61.3554	94.689	99.1005
4.00162	61.3815	94.6926	99.1004
4.00543	61.4073	94.6961	99.1002
4.00925	61.4329	94.6995	99.1001
4.01306	61.4581	94.7028	99.0999
4.01688	61.4831	94.7061	99.0998
4.02069	61.5079	94.7092	99.0996
4.02451	61.5324	94.7122	99.0995
4.02832	61.5567	94.7151	99.0994
4.03214	61.5808	94.7179	99.0992
4.03595	61.6047	94.7205	99.0991
4.03976	61.6284	94.723	99.099
4.04358	61.652	94.7253	99.0989
4.04739	61.6755	94.7275	99.0988
4.05121	61.6989	94.7294	99.0987
4.05502	61.7223	94.7313	99.0986
4.05884	61.7456	94.7329	99.0985
4.06265	61.769	94.7344	99.0985
4.06647	61.7924	94.7357	99.0984
4.07028	61.8158	94.7368	99.0984
4.0741	61.8394	94.7377	99.0983
4.07791	61.8632	94.7384	99.0983
4.08173	61.8871	94.739	99.0983
4.08554	61.9113	94.7393	99.0983
4.08936	61.9359	94.7395	99.0983
4.09317	61.9607	94.7394	99.0983
4.09698	61.986	94.7392	99.0984
4.1008	62.0117	94.7387	99.0984
4.10461	62.0378	94.7381	99.0985
4.10843	62.0646	94.7373	99.0986
4.11224	62.0919	94.7363	99.0987
4.11606	62.1199	94.7352	99.0988
4.11987	62.1486	94.7338	99.099
4.12369	62.1781	94.7323	99.0991
4.1275	62.2084	94.7306	99.0993
4.13132	62.2395	94.7288	99.0995
4.13513	62.2715	94.7267	99.0997
4.13895	62.3045	94.7246	99.0999
4.14276	62.3385	94.7223	99.1002
4.14658	62.3736	94.7199	99.1004
4.15039	62.4098	94.7173	99.1007
4.15421	62.447	94.7146	99.101
4.15802	62.4855	94.7118	99.1013
4.16183	62.5252	94.709	99.1016
4.16565	62.5661	94.706	99.102
4.16946	62.6082	94.7029	99.1023
4.17328	62.6516	94.6998	99.1026
4.17709	62.6964	94.6966	99.103
4.18091	62.7424	94.6933	99.1033
4.18472	62.7897	94.69	99.1036
4.18854	62.8383	94.6867	99.104
4.19235	62.8883	94.6833	99.1043
4.19617	62.9395	94.68	99.1046
4.19998	62.992	94.6766	99.1049
4.2038	63.0458	94.6732	99.1052
4.20761	63.1008	94.6699	99.1055
4.21143	63.157	94.6666	99.1057
4.21524	63.2143	94.6633	99.106
4.21906	63.2727	94.6601	99.1061
4.22287	63.3322	94.6569	99.1063
4.22668	63.3927	94.6538	99.1064
4.2305	63.4541	94.6508	99.1065
4.23431	63.5163	94.6479	99.1065
4.23813	63.5793	94.6452	99.1065
4.24194	63.6431	94.6425	99.1064
4.24576	63.7074	94.6399	99.1063
4.24957	63.7723	94.6375	99.1061
4.25339	63.8376	94.6352	99.1058
4.2572	63.9033	94.6331	99.1055
4.26102	63.9691	94.6312	99.1051
4.26483	64.0352	94.6294	99.1047
4.26865	64.1013	94.6278	99.1041
4.27246	64.1673	94.6264	99.1035
4.27628	64.2331	94.6252	99.1028
4.28009	64.2986	94.6242	99.1021
4.28391	64.3637	94.6234	99.1012
4.28772	64.4284	94.6229	99.1003
4.29153	64.4924	94.6225	99.0992
4.29535	64.5556	94.6224	99.0981
4.29916	64.6181	94.6225	99.0969
4.30298	64.6796	94.6229	99.0956
4.30679	64.74	94.6235	99.0943
4.31061	64.7993	94.6243	99.0928
4.31442	64.8574	94.6254	99.0913
4.31824	64.9141	94.6267	99.0896
4.32205	64.9693	94.6283	99.0879
4.32587	65.023	94.6302	99.0861
4.32968	65.0751	94.6322	99.0843
4.3335	65.1255	94.6345	99.0823
4.33731	65.1741	94.6371	99.0803
4.34113	65.2208	94.6399	99.0782
4.34494	65.2657	94.6429	99.076
4.34875	65.3085	94.6462	99.0738
4.35257	65.3493	94.6497	99.0715
4.35638	65.3881	94.6534	99.0692
4.3602	65.4246	94.6573	99.0668
4.36401	65.4591	94.6614	99.0644
4.36783	65.4913	94.6656	99.0619
4.37164	65.5213	94.6701	99.0593
4.37546	65.5491	94.6748	99.0567
4.37927	65.5746	94.6795	99.0541
4.38309	65.5979	94.6845	99.0515
4.3869	65.6189	94.6895	99.0488
4.39072	65.6377	94.6947	99.0461
4.39453	65.6544	94.7	99.0434
4.39835	65.6688	94.7053	99.0407
4.40216	65.6812	94.7107	99.038
4.40598	65.6914	94.7162	99.0352
4.40979	65.6996	94.7216	99.0325
4.4136	65.7059	94.7271	99.0298
4.41742	65.7103	94.7326	99.0271
4.42123	65.7129	94.7381	99.0244
4.42505	65.7138	94.7435	99.0217
4.42886	65.7132	94.7488	99.0191
4.43268	65.711	94.754	99.0165
4.43649	65.7074	94.7591	99.0139
4.44031	65.7027	94.7641	99.0114
4.44412	65.6968	94.769	99.0089
4.44794	65.6899	94.7736	99.0064
4.45175	65.6822	94.7781	99.0041
4.45557	65.6739	94.7823	99.0017
4.45938	65.6651	94.7863	98.9994
4.4632	65.656	94.79	98.9972
4.46701	65.6468	94.7935	98.9951
4.47083	65.6376	94.7967	98.9931
4.47464	65.6287	94.7995	98.9911
4.47845	65.6202	94.802	98.9892
4.48227	65.6123	94.8042	98.9874
4.48608	65.6053	94.806	98.9856
4.4899	65.5992	94.8074	98.984
4.49371	65.5945	94.8084	98.9824
4.49753	65.5911	94.809	98.9809

## Sheet: Figure3b
	ec‘’	ep‘’	ep‘’/e'' (%)
x	y1	y2	y3
OHG	0.95707	0.10156	9.59347
PAM aerogel	0.19303	0.01457	7.01926

## Sheet: Figure3c
OHG				PAM aerogel
x1	y1	x2	y2	x3	y3
999000	0.02041	505000000000	26.5772	505000000000	4.315
825200	0.01876	525000000000	27.6916	525000000000	4.27401
681600	0.01789	545000000000	28.7511	545000000000	4.26504
562500	0.01754	565000000000	29.5345	565000000000	4.17463
463900	0.01708	585000000000	30.3216	585000000000	4.07549
382800	0.01688	605000000000	30.9149	605000000000	3.99819
316400	0.01678	625000000000	31.5722	625000000000	3.94418
260700	0.01667	645000000000	32.1035	645000000000	3.93732
215800	0.01659	665000000000	32.755	665000000000	3.98532
177700	0.01652	685000000000	33.3172	685000000000	4.10795
146500	0.0164	705000000000	34.0429	705000000000	4.29527
121100	0.01645	725000000000	34.7311	725000000000	4.54264
99610	0.01644	745000000000	35.5128	745000000000	4.85194
82520	0.01642	765000000000	36.529	765000000000	5.20193
68120	0.01638	785000000000	37.6571	785000000000	5.57415
56250	0.01637	805000000000	38.7913	805000000000	5.95351
46440	0.01635	825000000000	40.035	825000000000	6.3416
38330	0.01629	845000000000	41.521	845000000000	6.72075
31640	0.01628	865000000000	43.103	865000000000	7.08969
26120	0.01622	885000000000	44.6119	885000000000	7.43975
21530	0.01616	905000000000	46.1445	905000000000	7.78473
17770	0.01615	925000000000	47.8626	925000000000	8.12427
14700	0.01606	945000000000	49.5529	945000000000	8.45772
12110	0.01603	965000000000	51.0483	965000000000	8.79073
10010	0.01592	985000000000	52.5136	985000000000	9.12812
8252	0.01583	1005000000000	54.0681	1005000000000	9.4681
6812	0.01573	1025000000000	55.5518	1025000000000	9.77262
5625	0.01561	1045000000000	56.8019	1045000000000	9.99542
4643	0.01547	1065000000000	57.9831	1065000000000	10.4275
3833	0.01531	1085000000000	59.2448	1085000000000	10.8615
3164	0.01513	1105000000000	60.2976	1105000000000	11.2455
2612	0.01494	1125000000000	61.4384	1125000000000	11.6639
2153	0.01473	1145000000000	62.3741	1145000000000	12.0389
1777	0.01446	1165000000000	63.4188	1165000000000	12.4333
1470	0.0142	1185000000000	64.283	1185000000000	12.7644
1211	0.01391	1205000000000	65.2498	1205000000000	13.1132
1001	0.01358	1225000000000	66.0564	1225000000000	13.4022
825.2	0.01321	1245000000000	67.0007	1245000000000	13.6867
683.6	0.01284	1265000000000	67.7917	1265000000000	13.9183
561.5	0.01243	1285000000000	68.7446	1285000000000	14.1522
463.9	0.01199	1305000000000	69.5728	1305000000000	14.3261
380.9	0.01154	1325000000000	70.5515	1325000000000	14.5059
317.4	0.0111	1345000000000	71.4346	1345000000000	14.6385
258.8	0.01061	1365000000000	72.4926	1365000000000	14.7786
214.8	0.01014	1385000000000	73.4415	1385000000000	14.8803
175.8	0.00962	1405000000000	74.5652	1405000000000	14.9171
146.5	0.00916	1425000000000	75.6096	1425000000000	15.048
122.1	0.00869	1445000000000	76.8351	1445000000000	15.1682
97.66	0.00812	1465000000000	77.968	1465000000000	15.2554
82.54	0.00762	1485000000000	79.1242	1485000000000	15.3773
68.13	0.00716	1505000000000	80.4672	1505000000000	15.4932
56.23	0.0066	1525000000000	81.8601	1525000000000	15.6472
46.42	0.00629	1545000000000	83.096	1545000000000	15.822
38.31	0.00587	1565000000000	84.3461	1565000000000	16.0111
31.62	0.00547	1585000000000	85.7484	1585000000000	16.2434
26.1	0.00508	1605000000000	87.1575	1605000000000	16.4874
21.54	0.0047	1625000000000	88.3816	1625000000000	16.7768
17.78	0.00434	1645000000000	89.5863	1645000000000	17.0817
14.68	0.00399	1665000000000	90.9269	1665000000000	17.3953
12.12	0.00365	1685000000000	92.2083	1685000000000	17.7323
10	0.0033	1705000000000	93.3211	1705000000000	18.0789
8.254	0.003	1725000000000	94.3998	1725000000000	18.4182
6.813	0.00272	1745000000000	95.5975	1745000000000	18.7815
5.623	0.00245	1765000000000	96.7592	1765000000000	19.1271
4.642	0.0022	1785000000000	97.769	1785000000000	19.4685
3.831	0.00197	1805000000000	98.7499	1805000000000	19.7913
3.162	0.00175	1825000000000	99.8589	1825000000000	20.1421
2.61	0.00156	1845000000000	100.846	1845000000000	20.4578
2.154	0.00138	1865000000000	101.968	1865000000000	20.7967
1.778	0.00122	1885000000000	102.954	1885000000000	21.118
1.468	0.0011	1905000000000	104.08	1905000000000	21.4705
1.212	0.000984898	1925000000000	105.088	1925000000000	21.8054
1	0.00084832	1945000000000	106.212	1945000000000	22.2186
0.8254	0.000730994	1965000000000	107.227	1965000000000	22.5824
0.6813	0.000641574	1985000000000	108.391	1985000000000	22.9961
0.5623	0.000561798	2005000000000	109.401	2005000000000	23.3679
0.4642	0.000492773	2025000000000	110.581	2025000000000	23.7721
0.3831	0.000429062	2045000000000	111.613	2045000000000	24.1176
0.3162	0.00037594	2065000000000	112.79	2065000000000	24.5075
0.261	0.00032538	2085000000000	113.848	2085000000000	24.8402
0.2154	0.000284846	2105000000000	115.054	2105000000000	25.2178
0.1778	0.000251762	2125000000000	116.121	2125000000000	25.5543
0.1468	0.000217391	2145000000000	117.226	2145000000000	25.9074
0.1212	0.000189107	2165000000000	118.469	2165000000000	26.2436
0.1	0.000187735	2185000000000	119.74	2185000000000	26.5603
0.08254	0.000136042	2205000000000	120.85	2205000000000	26.8881
0.06813	0.000119218	2225000000000	121.978	2225000000000	27.1961
0.05623	0.000109697	2245000000000	123.262	2245000000000	27.5018
0.04644	9.00144e-05	2265000000000	124.513	2265000000000	27.7967
0.03827	7.57576e-05	2285000000000	125.614	2285000000000	28.0875
0.03165	6.6313e-05	2305000000000	126.701	2305000000000	28.3692
0.02609	5.49048e-05	2325000000000	127.93	2325000000000	28.6483
0.02155	4.84809e-05	2345000000000	129.161	2345000000000	28.9188
0.01777	4.78622e-05	2365000000000	130.229	2365000000000	29.1974
0.01468	3.43249e-05	2385000000000	131.313	2385000000000	29.466
0.01212	3.97667e-05	2405000000000	132.522	2405000000000	29.7401
0.01	4.46694e-05	2425000000000	133.758	2425000000000	30.0047
		2445000000000	134.842	2445000000000	30.2908
		2465000000000	135.919	2465000000000	30.5658
		2485000000000	137.171	2485000000000	30.8683
		2505000000000	138.239	2505000000000	31.1442
		2525000000000	139.487	2525000000000	31.4549
		2545000000000	140.564	2545000000000	31.7363
		2565000000000	141.806	2565000000000	32.0728
		2585000000000	142.878	2585000000000	32.3738
		2605000000000	144.113	2605000000000	32.6979
		2625000000000	145.167	2625000000000	32.9925
		2645000000000	146.361	2645000000000	33.3178
		2665000000000	147.404	2665000000000	33.6148
		2685000000000	148.57	2685000000000	33.9376
		2705000000000	149.572	2705000000000	34.2073
		2725000000000	150.708	2725000000000	34.5041
		2745000000000	151.706	2745000000000	34.775
		2765000000000	152.84	2765000000000	35.0742
		2785000000000	153.821	2785000000000	35.3271
		2805000000000	154.941	2805000000000	35.6165
		2825000000000	155.928	2825000000000	35.8747
		2845000000000	157.063	2845000000000	36.1564
		2865000000000	158.058	2865000000000	36.4194
		2885000000000	159.128	2885000000000	36.6924
		2905000000000	160.362	2905000000000	36.9797
		2925000000000	161.631	2925000000000	37.235
		2945000000000	162.726	2945000000000	37.5137
		2965000000000	163.88	2965000000000	37.7637
		2985000000000	165.107	2985000000000	38.0349
		3005000000000	166.337	3005000000000	38.2624
		3025000000000	167.392	3025000000000	38.497
		3045000000000	168.411	3045000000000	38.7
		3065000000000	169.532	3065000000000	38.8896
		3085000000000	170.617	3085000000000	39.0686
		3105000000000	171.507	3105000000000	39.2319
		3125000000000	172.388	3125000000000	39.3861
		3145000000000	173.345	3145000000000	39.5226
		3165000000000	174.209	3165000000000	39.6432
		3185000000000	174.935	3185000000000	39.7663
		3205000000000	175.604	3205000000000	39.8621
		3225000000000	176.341	3225000000000	39.9712
		3245000000000	176.889	3245000000000	40.0494
		3265000000000	177.498	3265000000000	40.1426
		3285000000000	177.975	3285000000000	40.2314
		3305000000000	178.464	3305000000000	40.3075
		3325000000000	178.818	3325000000000	40.3766
		3345000000000	179.182	3345000000000	40.4352
		3365000000000	179.49	3365000000000	40.4968
		3385000000000	179.829	3385000000000	40.5459
		3405000000000	180.135	3405000000000	40.5879
		3425000000000	180.542	3425000000000	40.6539
		3445000000000	180.921	3445000000000	40.6786
		3465000000000	181.472	3465000000000	40.7359
		3485000000000	182.045	3485000000000	40.762
		3505000000000	182.789	3505000000000	40.8083
		3525000000000	183.563	3525000000000	40.8582
		3545000000000	184.549	3545000000000	40.9064
		3565000000000	185.502	3565000000000	40.9341
		3585000000000	186.651	3585000000000	40.9676
		3605000000000	187.757	3605000000000	41.0056
		3625000000000	188.839	3625000000000	41.0364
		3645000000000	190.073	3645000000000	41.0657
		3665000000000	191.296	3665000000000	41.0887
		3685000000000	192.331	3685000000000	41.1106
		3705000000000	193.322	3705000000000	41.0972
		3725000000000	194.4	3725000000000	41.078
		3745000000000	195.455	3745000000000	41.0516
		3765000000000	196.346	3765000000000	41.0332
		3785000000000	197.219	3785000000000	40.9716
		3805000000000	198.231	3805000000000	40.904
		3825000000000	199.222	3825000000000	40.836
		3845000000000	200.097	3845000000000	40.7483
		3865000000000	201	3865000000000	40.6522
		3885000000000	202.042	3885000000000	40.5552
		3905000000000	202.99	3905000000000	40.4661
		3925000000000	204.096	3925000000000	40.3508
		3945000000000	205.141	3945000000000	40.2526
		3965000000000	206.357	3965000000000	40.1486
		3985000000000	207.475	3985000000000	40.0583
		4005000000000	208.788	4005000000000	39.9672
		4025000000000	209.977	4025000000000	39.8751
		4045000000000	211.37	4045000000000	39.7832
		4065000000000	212.58	4065000000000	39.7132
		4085000000000	213.881	4085000000000	39.6427
		4105000000000	215.035	4105000000000	39.5667
		4125000000000	216.264	4125000000000	39.4909
		4145000000000	217.286	4145000000000	39.3891
		4165000000000	218.385	4165000000000	39.2814
		4185000000000	219.279	4185000000000	39.1622
		4205000000000	220.204	4205000000000	39.0255
		4225000000000	220.865	4225000000000	38.898
		4245000000000	221.435	4245000000000	38.7417
		4265000000000	221.667	4265000000000	38.5742
		4285000000000	221.629	4285000000000	38.4155
		4305000000000	221.186	4305000000000	38.2495
		4325000000000	220.379	4325000000000	38.1136
		4345000000000	219.293	4345000000000	37.9564
		4365000000000	217.94	4365000000000	37.8524
		4385000000000	216.24	4385000000000	37.7273
		4405000000000	214.494	4405000000000	37.6598
		4425000000000	212.808	4425000000000	37.5718
		4445000000000	211.184	4445000000000	37.5105
		4465000000000	209.584	4465000000000	37.4456
		4485000000000	208.231	4485000000000	37.4072

## Sheet: Figure3d
					OHG Arrhenius fitting						PAM aerogel Arrhenius fitting
	OHG		PAM aerogel		Equation : A/x*exp(-b/x)						Equation : A/x*exp(-b/x)
x	y1	y1 error	y2	y2 error	A		b				A		b
273	31.9184	2.71679	25.0594	3.4484	Value	Standard Error	Value	Standard Error	adjusted R-squared	Reduced Chi-Sqr	Value	Standard Error	Value	Standard Error	adjusted R-squared	Reduced Chi-Sqr
293	41.3079	2.39361	27.3543	1.94108	5.17786e+06	2.66329e+06	1753.78	161.905	0.94761	2.00423	203893	52841.7	946.968	81.8115	0.9363	0.26319
313	67.9202	4.31569	29.8056	2.87962
333	85.0462	5.93097	35.764	2.77961
353	95.6885	6.75023	40.7669	3.68229

## Sheet: Figure4a
Time (Day)	Average reflection loss (dB)		Weight ratio			Insert1: 1st day		Insert2: 8th day		Insert3: 15th day
x	y1	y1 error	y2	y2 error		x	y	x	y	x	y
1	48.4274	6.63486	1			0.50354	20.9297	0.50354	16.1117	0.50354	16.7751
2	49.0328	7.47095	0.99522	0.00387		0.50735	21.0539	0.50735	16.1843	0.50735	16.8254
3	45.4508	6.66907	0.9914	0.00452		0.51117	21.1769	0.51117	16.2563	0.51117	16.8757
4	47.7242	6.63577	0.98726	0.00581		0.51498	21.2988	0.51498	16.3276	0.51498	16.9258
5	45.7454	5.8577	0.9809	0.0085		0.5188	21.4196	0.5188	16.3983	0.5188	16.9759
6	41.8986	6.38261	0.97692	0.00425		0.52261	21.5393	0.52261	16.4685	0.52261	17.0259
7	45.2094	5.49382	0.97214	0.00861		0.52643	21.658	0.52643	16.5381	0.52643	17.0758
8	43.4678	8.60562	0.9602	0.00257		0.53024	21.7755	0.53024	16.6072	0.53024	17.1256
9	38.1266	8.96219	0.96577	0.00852		0.53406	21.892	0.53406	16.6759	0.53406	17.1754
10	44.6401	7.46935	0.961	0.00651		0.53787	22.0075	0.53787	16.7441	0.53787	17.2251
11	39.2885	9.49676	0.95443	0.00384		0.54076	22.1219	0.54076	16.812	0.54076	17.2748
12	38.1734	8.96219	0.94712	0.00524		0.5455	22.2352	0.5455	16.8796	0.5455	17.3244
13	36.0152	7.93375	0.94348	0.00951		0.54932	22.3475	0.54932	16.9468	0.54932	17.3739
14	39.3615	6.27414	0.93314	0.00548		0.55313	22.4587	0.55313	17.0137	0.55313	17.4233
15	36.6852	8.54811	0.92897	0.00854		0.55695	22.5689	0.55695	17.0804	0.55695	17.4727
						0.56076	22.6781	0.56076	17.1469	0.56076	17.522
						0.56458	22.7862	0.56458	17.2132	0.56458	17.5713
						0.56839	22.8934	0.56839	17.2793	0.56839	17.6205
						0.5722	22.9995	0.5722	17.3452	0.5722	17.6697
						0.57602	23.1046	0.57602	17.4111	0.57602	17.7188
						0.57983	23.2087	0.57983	17.4768	0.57983	17.7679
						0.58365	23.3118	0.58365	17.5425	0.58365	17.817
						0.58746	23.4139	0.58746	17.6081	0.58746	17.8661
						0.59128	23.515	0.59128	17.6737	0.59128	17.9151
						0.59509	23.6152	0.59509	17.7392	0.59509	17.9641
						0.59891	23.7144	0.59891	17.8048	0.59891	18.0132
						0.60272	23.8127	0.60272	17.8703	0.60272	18.0622
						0.60654	23.9101	0.60654	17.9359	0.60654	18.1113
						0.61035	24.0065	0.61035	18.0015	0.61035	18.1604
						0.61417	24.102	0.61417	18.0672	0.61417	18.2096
						0.61798	24.1966	0.61798	18.1329	0.61798	18.2588
						0.6218	24.2903	0.6218	18.1986	0.6218	18.3081
						0.62561	24.3832	0.62561	18.2645	0.62561	18.3575
						0.62943	24.4752	0.62943	18.3304	0.62943	18.4071
						0.63324	24.5663	0.63324	18.3964	0.63324	18.4567
						0.63705	24.6567	0.63705	18.4626	0.63705	18.5065
						0.64087	24.7462	0.64087	18.5287	0.64087	18.5564
						0.64468	24.835	0.64468	18.5951	0.64468	18.6065
						0.6485	24.923	0.6485	18.6614	0.6485	18.6568
						0.65231	25.0102	0.65231	18.7279	0.65231	18.7073
						0.65613	25.0967	0.65613	18.7945	0.65613	18.758
						0.65994	25.1824	0.65994	18.8612	0.65994	18.809
						0.66376	25.2675	0.66376	18.928	0.66376	18.8602
						0.66757	25.3518	0.66757	18.9949	0.66757	18.9117
						0.67139	25.4355	0.67139	19.0618	0.67139	18.9634
						0.6752	25.5186	0.6752	19.1289	0.6752	19.0155
						0.67902	25.601	0.67902	19.196	0.67902	19.0679
						0.68283	25.6828	0.68283	19.2632	0.68283	19.1206
						0.68665	25.764	0.68665	19.3305	0.68665	19.1736
						0.69046	25.8446	0.69046	19.3978	0.69046	19.227
						0.69427	25.9246	0.69427	19.4651	0.69427	19.2808
						0.69809	26.0041	0.69809	19.5325	0.69809	19.335
						0.7019	26.0831	0.7019	19.6	0.7019	19.3895
						0.70572	26.1615	0.70572	19.6674	0.70572	19.4444
						0.70953	26.2394	0.70953	19.7349	0.70953	19.4998
						0.71335	26.3168	0.71335	19.8024	0.71335	19.5556
						0.71716	26.3938	0.71716	19.8698	0.71716	19.6118
						0.72098	26.4702	0.72098	19.9372	0.72098	19.6684
						0.72479	26.5463	0.72479	20.0046	0.72479	19.7254
						0.72861	26.6218	0.72861	20.072	0.72861	19.7829
						0.73242	26.697	0.73242	20.1392	0.73242	19.8408
						0.73624	26.7717	0.73624	20.2064	0.73624	19.8992
						0.74005	26.8461	0.74005	20.2736	0.74005	19.958
						0.74387	26.92	0.74387	20.3406	0.74387	20.0173
						0.74768	26.9936	0.74768	20.4074	0.74768	20.077
						0.7515	27.0668	0.7515	20.4742	0.7515	20.1371
						0.75531	27.1397	0.75531	20.5408	0.75531	20.1977
						0.75912	27.2122	0.75912	20.6072	0.75912	20.2587
						0.76294	27.2844	0.76294	20.6735	0.76294	20.3202
						0.76675	27.3563	0.76675	20.7395	0.76675	20.382
						0.77057	27.4278	0.77057	20.8054	0.77057	20.4443
						0.77438	27.4991	0.77438	20.871	0.77438	20.507
						0.7782	27.5701	0.7782	20.9363	0.7782	20.57
						0.78201	27.6408	0.78201	21.0014	0.78201	20.6335
						0.78583	27.7112	0.78583	21.0663	0.78583	20.6974
						0.78964	27.7814	0.78964	21.1308	0.78964	20.7616
						0.79346	27.8514	0.79346	21.195	0.79346	20.8262
						0.79727	27.9211	0.79727	21.2589	0.79727	20.8912
						0.80109	27.9906	0.80109	21.3224	0.80109	20.9565
						0.8049	28.06	0.8049	21.3856	0.8049	21.0222
						0.80872	28.1291	0.80872	21.4484	0.80872	21.0882
						0.81253	28.1981	0.81253	21.5108	0.81253	21.1545
						0.81635	28.2669	0.81635	21.5727	0.81635	21.2212
						0.82016	28.3356	0.82016	21.6343	0.82016	21.2881
						0.82397	28.4042	0.82397	21.6954	0.82397	21.3554
						0.82779	28.4726	0.82779	21.7561	0.82779	21.4229
						0.8316	28.541	0.8316	21.8163	0.8316	21.4907
						0.83542	28.6093	0.83542	21.876	0.83542	21.5588
						0.83923	28.6775	0.83923	21.9352	0.83923	21.6272
						0.84305	28.7457	0.84305	21.994	0.84305	21.6959
						0.84686	28.8139	0.84686	22.0522	0.84686	21.7647
						0.85068	28.8821	0.85068	22.1098	0.85068	21.8339
						0.85449	28.9503	0.85449	22.167	0.85449	21.9033
						0.85831	29.0186	0.85831	22.2236	0.85831	21.973
						0.86212	29.0869	0.86212	22.2796	0.86212	22.0429
						0.86594	29.1554	0.86594	22.3351	0.86594	22.113
						0.86975	29.2239	0.86975	22.3901	0.86975	22.1834
						0.87357	29.2926	0.87357	22.4444	0.87357	22.254
						0.87738	29.3615	0.87738	22.4982	0.87738	22.3248
						0.8812	29.4306	0.8812	22.5515	0.8812	22.3959
						0.88501	29.4999	0.88501	22.6042	0.88501	22.4673
						0.88882	29.5695	0.88882	22.6563	0.88882	22.5388
						0.89264	29.6394	0.89264	22.7079	0.89264	22.6106
						0.89645	29.7096	0.89645	22.7589	0.89645	22.6827
						0.90027	29.7801	0.90027	22.8093	0.90027	22.755
						0.90408	29.8511	0.90408	22.8592	0.90408	22.8275
						0.9079	29.9224	0.9079	22.9086	0.9079	22.9003
						0.91171	29.9942	0.91171	22.9575	0.91171	22.9734
						0.91553	30.0665	0.91553	23.0059	0.91553	23.0467
						0.91934	30.1394	0.91934	23.0537	0.91934	23.1203
						0.92316	30.2128	0.92316	23.1011	0.92316	23.1942
						0.92697	30.2868	0.92697	23.1481	0.92697	23.2683
						0.93079	30.3614	0.93079	23.1945	0.93079	23.3427
						0.9346	30.4367	0.9346	23.2406	0.9346	23.4174
						0.93842	30.5127	0.93842	23.2863	0.93842	23.4925
						0.94223	30.5895	0.94223	23.3316	0.94223	23.5678
						0.94604	30.6671	0.94604	23.3765	0.94604	23.6434
						0.94986	30.7455	0.94986	23.4211	0.94986	23.7194
						0.95367	30.8247	0.95367	23.4653	0.95367	23.7957
						0.95749	30.9049	0.95749	23.5093	0.95749	23.8723
						0.9613	30.986	0.9613	23.553	0.9613	23.9492
						0.96512	31.0681	0.96512	23.5965	0.96512	24.0266
						0.96893	31.1513	0.96893	23.6398	0.96893	24.1043
						0.97275	31.2355	0.97275	23.6829	0.97275	24.1823
						0.97656	31.3208	0.97656	23.7259	0.97656	24.2607
						0.98038	31.4072	0.98038	23.7687	0.98038	24.3395
						0.98419	31.4948	0.98419	23.8114	0.98419	24.4187
						0.98801	31.5836	0.98801	23.8541	0.98801	24.4983
						0.99182	31.6736	0.99182	23.8967	0.99182	24.5783
						0.99564	31.7649	0.99564	23.9393	0.99564	24.6587
						0.99945	31.8575	0.99945	23.9819	0.99945	24.7395
						1.00327	31.9514	1.00327	24.0246	1.00327	24.8207
						1.00708	32.0467	1.00708	24.0673	1.00708	24.9023
						1.01089	32.1434	1.01089	24.1101	1.01089	24.9844
						1.01471	32.2415	1.01471	24.1531	1.01471	25.0669
						1.01852	32.3409	1.01852	24.1962	1.01852	25.1498
						1.02234	32.4419	1.02234	24.2394	1.02234	25.2331
						1.02615	32.5443	1.02615	24.2828	1.02615	25.3169
						1.02997	32.6482	1.02997	24.3265	1.02997	25.4011
						1.03378	32.7536	1.03378	24.3704	1.03378	25.4857
						1.0376	32.8605	1.0376	24.4145	1.0376	25.5707
						1.04141	32.9689	1.04141	24.4589	1.04141	25.6561
						1.04523	33.0788	1.04523	24.5036	1.04523	25.742
						1.04904	33.1903	1.04904	24.5486	1.04904	25.8282
						1.05286	33.3032	1.05286	24.594	1.05286	25.9148
						1.05667	33.4177	1.05667	24.6396	1.05667	26.0018
						1.06049	33.5337	1.06049	24.6856	1.06049	26.0892
						1.0643	33.6512	1.0643	24.732	1.0643	26.1769
						1.06812	33.7701	1.06812	24.7787	1.06812	26.2649
						1.07193	33.8906	1.07193	24.8257	1.07193	26.3533
						1.07574	34.0124	1.07574	24.8732	1.07574	26.4419
						1.07956	34.1357	1.07956	24.9211	1.07956	26.5308
						1.08337	34.2604	1.08337	24.9693	1.08337	26.62
						1.08719	34.3865	1.08719	25.0179	1.08719	26.7094
						1.091	34.5138	1.091	25.0669	1.091	26.7989
						1.09482	34.6425	1.09482	25.1163	1.09482	26.8887
						1.09863	34.7724	1.09863	25.1661	1.09863	26.9785
						1.10245	34.9036	1.10245	25.2163	1.10245	27.0685
						1.10626	35.0359	1.10626	25.2669	1.10626	27.1586
						1.11008	35.1693	1.11008	25.3179	1.11008	27.2487
						1.11389	35.3037	1.11389	25.3692	1.11389	27.3388
						1.11771	35.4392	1.11771	25.4209	1.11771	27.4288
						1.12152	35.5757	1.12152	25.473	1.12152	27.5188
						1.12534	35.713	1.12534	25.5254	1.12534	27.6086
						1.12915	35.8511	1.12915	25.5782	1.12915	27.6983
						1.13297	35.9901	1.13297	25.6313	1.13297	27.7878
						1.13678	36.1297	1.13678	25.6848	1.13678	27.877
						1.14059	36.27	1.14059	25.7386	1.14059	27.9659
						1.14441	36.4109	1.14441	25.7926	1.14441	28.0545
						1.14822	36.5523	1.14822	25.847	1.14822	28.1427
						1.15204	36.6942	1.15204	25.9017	1.15204	28.2305
						1.15585	36.8364	1.15585	25.9567	1.15585	28.3178
						1.15967	36.9789	1.15967	26.0119	1.15967	28.4046
						1.16348	37.1218	1.16348	26.0675	1.16348	28.4908
						1.1673	37.2648	1.1673	26.1232	1.1673	28.5764
						1.17111	37.4079	1.17111	26.1792	1.17111	28.6613
						1.17493	37.5512	1.17493	26.2355	1.17493	28.7455
						1.17874	37.6944	1.17874	26.2919	1.17874	28.829
						1.18256	37.8376	1.18256	26.3486	1.18256	28.9117
						1.18637	37.9808	1.18637	26.4055	1.18637	28.9935
						1.19019	38.1238	1.19019	26.4626	1.19019	29.0745
						1.194	38.2666	1.194	26.5199	1.194	29.1546
						1.19781	38.4091	1.19781	26.5774	1.19781	29.2337
						1.20163	38.5514	1.20163	26.635	1.20163	29.3118
						1.20544	38.6934	1.20544	26.6928	1.20544	29.389
						1.20926	38.8351	1.20926	26.7508	1.20926	29.4651
						1.21307	38.9763	1.21307	26.8089	1.21307	29.5401
						1.21689	39.1172	1.21689	26.8672	1.21689	29.6141
						1.2207	39.2576	1.2207	26.9257	1.2207	29.6869
						1.22452	39.3975	1.22452	26.9843	1.22452	29.7586
						1.22833	39.537	1.22833	27.043	1.22833	29.8292
						1.23215	39.676	1.23215	27.1019	1.23215	29.8986
						1.23596	39.8145	1.23596	27.1609	1.23596	29.9669
						1.23978	39.9524	1.23978	27.2201	1.23978	30.034
						1.24359	40.0898	1.24359	27.2794	1.24359	30.0999
						1.24741	40.2266	1.24741	27.3388	1.24741	30.1646
						1.25122	40.3629	1.25122	27.3984	1.25122	30.2282
						1.25504	40.4986	1.25504	27.4581	1.25504	30.2906
						1.25885	40.6337	1.25885	27.518	1.25885	30.3518
						1.26266	40.7683	1.26266	27.578	1.26266	30.4119
						1.26648	40.9022	1.26648	27.6381	1.26648	30.4708
						1.27029	41.0356	1.27029	27.6984	1.27029	30.5286
						1.27411	41.1683	1.27411	27.7588	1.27411	30.5853
						1.27792	41.3004	1.27792	27.8194	1.27792	30.641
						1.28174	41.4319	1.28174	27.8802	1.28174	30.6955
						1.28555	41.5627	1.28555	27.9411	1.28555	30.749
						1.28937	41.6929	1.28937	28.0021	1.28937	30.8015
						1.29318	41.8225	1.29318	28.0633	1.29318	30.853
						1.297	41.9513	1.297	28.1247	1.297	30.9036
						1.30081	42.0795	1.30081	28.1862	1.30081	30.9532
						1.30463	42.2069	1.30463	28.2479	1.30463	31.0019
						1.30844	42.3336	1.30844	28.3098	1.30844	31.0497
						1.31226	42.4596	1.31226	28.3719	1.31226	31.0968
						1.31607	42.5847	1.31607	28.4341	1.31607	31.143
						1.31989	42.709	1.31989	28.4965	1.31989	31.1884
						1.3237	42.8324	1.3237	28.5591	1.3237	31.2331
						1.32751	42.9549	1.32751	28.6218	1.32751	31.2771
						1.33133	43.0765	1.33133	28.6848	1.33133	31.3205
						1.33514	43.1971	1.33514	28.7479	1.33514	31.3632
						1.33896	43.3167	1.33896	28.8112	1.33896	31.4052
						1.34277	43.4352	1.34277	28.8747	1.34277	31.4468
						1.34659	43.5525	1.34659	28.9384	1.34659	31.4877
						1.3504	43.6686	1.3504	29.0022	1.3504	31.5282
						1.35422	43.7836	1.35422	29.0663	1.35422	31.5682
						1.35803	43.8972	1.35803	29.1305	1.35803	31.6077
						1.36185	44.0094	1.36185	29.1949	1.36185	31.6468
						1.36566	44.1202	1.36566	29.2595	1.36566	31.6855
						1.36948	44.2294	1.36948	29.3243	1.36948	31.7238
						1.37329	44.3372	1.37329	29.3892	1.37329	31.7618
						1.37711	44.4432	1.37711	29.4544	1.37711	31.7994
						1.38092	44.5476	1.38092	29.5197	1.38092	31.8367
						1.38474	44.6502	1.38474	29.5851	1.38474	31.8737
						1.38855	44.751	1.38855	29.6508	1.38855	31.9104
						1.39236	44.8499	1.39236	29.7166	1.39236	31.9468
						1.39618	44.9468	1.39618	29.7826	1.39618	31.983
						1.39999	45.0417	1.39999	29.8487	1.39999	32.0189
						1.40381	45.1346	1.40381	29.915	1.40381	32.0546
						1.40762	45.2253	1.40762	29.9815	1.40762	32.09
						1.41144	45.3138	1.41144	30.048	1.41144	32.1252
						1.41525	45.4001	1.41525	30.1148	1.41525	32.1601
						1.41907	45.4842	1.41907	30.1817	1.41907	32.1948
						1.42288	45.5659	1.42288	30.2487	1.42288	32.2293
						1.4267	45.6454	1.4267	30.3158	1.4267	32.2635
						1.43051	45.7225	1.43051	30.3831	1.43051	32.2974
						1.43433	45.7972	1.43433	30.4505	1.43433	32.3311
						1.43814	45.8696	1.43814	30.518	1.43814	32.3645
						1.44196	45.9396	1.44196	30.5857	1.44196	32.3977
						1.44577	46.0073	1.44577	30.6534	1.44577	32.4305
						1.44958	46.0726	1.44958	30.7213	1.44958	32.463
						1.4534	46.1355	1.4534	30.7893	1.4534	32.4952
						1.45721	46.1962	1.45721	30.8573	1.45721	32.5271
						1.46103	46.2546	1.46103	30.9255	1.46103	32.5585
						1.46484	46.3108	1.46484	30.9937	1.46484	32.5896
						1.46866	46.3648	1.46866	31.0621	1.46866	32.6203
						1.47247	46.4167	1.47247	31.1305	1.47247	32.6506
						1.47629	46.4666	1.47629	31.199	1.47629	32.6805
						1.4801	46.5144	1.4801	31.2676	1.4801	32.7098
						1.48392	46.5603	1.48392	31.3363	1.48392	32.7387
						1.48773	46.6043	1.48773	31.405	1.48773	32.7671
						1.49155	46.6465	1.49155	31.4738	1.49155	32.7949
						1.49536	46.687	1.49536	31.5427	1.49536	32.8222
						1.49918	46.7259	1.49918	31.6116	1.49918	32.849
						1.50299	46.7633	1.50299	31.6806	1.50299	32.8751
						1.50681	46.7992	1.50681	31.7496	1.50681	32.9006
						1.51062	46.8338	1.51062	31.8187	1.51062	32.9255
						1.51443	46.8671	1.51443	31.8879	1.51443	32.9497
						1.51825	46.8992	1.51825	31.957	1.51825	32.9733
						1.52206	46.9303	1.52206	32.0263	1.52206	32.9962
						1.52588	46.9603	1.52588	32.0956	1.52588	33.0183
						1.52969	46.9895	1.52969	32.1649	1.52969	33.0398
						1.53351	47.0179	1.53351	32.2342	1.53351	33.0605
						1.53732	47.0456	1.53732	32.3036	1.53732	33.0804
						1.54114	47.0727	1.54114	32.3729	1.54114	33.0996
						1.54495	47.0994	1.54495	32.4423	1.54495	33.1181
						1.54877	47.1256	1.54877	32.5118	1.54877	33.1358
						1.55258	47.1515	1.55258	32.5812	1.55258	33.1526
						1.5564	47.1772	1.5564	32.6506	1.5564	33.1687
						1.56021	47.2028	1.56021	32.72	1.56021	33.184
						1.56403	47.2284	1.56403	32.7894	1.56403	33.1986
						1.56784	47.254	1.56784	32.8588	1.56784	33.2123
						1.57166	47.2798	1.57166	32.9282	1.57166	33.2253
						1.57547	47.3059	1.57547	32.9975	1.57547	33.2374
						1.57928	47.3323	1.57928	33.0668	1.57928	33.2488
						1.5831	47.3591	1.5831	33.1361	1.5831	33.2594
						1.58691	47.3865	1.58691	33.2053	1.58691	33.2693
						1.59073	47.4144	1.59073	33.2744	1.59073	33.2784
						1.59454	47.443	1.59454	33.3435	1.59454	33.2869
						1.59836	47.4724	1.59836	33.4125	1.59836	33.2945
						1.60217	47.5026	1.60217	33.4814	1.60217	33.3015
						1.60599	47.5337	1.60599	33.5502	1.60599	33.3078
						1.6098	47.5658	1.6098	33.6189	1.6098	33.3135
						1.61362	47.5989	1.61362	33.6875	1.61362	33.3185
						1.61743	47.6332	1.61743	33.756	1.61743	33.3229
						1.62125	47.6686	1.62125	33.8243	1.62125	33.3267
						1.62506	47.7053	1.62506	33.8925	1.62506	33.33
						1.62888	47.7432	1.62888	33.9605	1.62888	33.3327
						1.63269	47.7825	1.63269	34.0284	1.63269	33.3349
						1.63651	47.8232	1.63651	34.0962	1.63651	33.3366
						1.64032	47.8653	1.64032	34.1638	1.64032	33.3379
						1.64413	47.9089	1.64413	34.2311	1.64413	33.3387
						1.64795	47.9541	1.64795	34.2984	1.64795	33.3392
						1.65176	48.0008	1.65176	34.3654	1.65176	33.3394
						1.65558	48.0491	1.65558	34.4322	1.65558	33.3391
						1.65939	48.0991	1.65939	34.4989	1.65939	33.3387
						1.66321	48.1507	1.66321	34.5653	1.66321	33.3379
						1.66702	48.204	1.66702	34.6316	1.66702	33.337
						1.67084	48.2589	1.67084	34.6976	1.67084	33.3358
						1.67465	48.3156	1.67465	34.7635	1.67465	33.3345
						1.67847	48.3741	1.67847	34.8291	1.67847	33.3331
						1.68228	48.4342	1.68228	34.8946	1.68228	33.3316
						1.6861	48.4961	1.6861	34.9598	1.6861	33.3301
						1.68991	48.5598	1.68991	35.0249	1.68991	33.3286
						1.69373	48.6252	1.69373	35.0898	1.69373	33.3271
						1.69754	48.6923	1.69754	35.1545	1.69754	33.3257
						1.70135	48.7611	1.70135	35.2191	1.70135	33.3243
						1.70517	48.8317	1.70517	35.2834	1.70517	33.3231
						1.70898	48.9039	1.70898	35.3477	1.70898	33.3221
						1.7128	48.9779	1.7128	35.4117	1.7128	33.3213
						1.71661	49.0534	1.71661	35.4757	1.71661	33.3208
						1.72043	49.1306	1.72043	35.5395	1.72043	33.3205
						1.72424	49.2093	1.72424	35.6033	1.72424	33.3205
						1.72806	49.2895	1.72806	35.6669	1.72806	33.3209
						1.73187	49.3713	1.73187	35.7305	1.73187	33.3216
						1.73569	49.4545	1.73569	35.794	1.73569	33.3227
						1.7395	49.539	1.7395	35.8575	1.7395	33.3243
						1.74332	49.6248	1.74332	35.9209	1.74332	33.3264
						1.74713	49.7119	1.74713	35.9844	1.74713	33.329
						1.75095	49.8002	1.75095	36.0478	1.75095	33.3321
						1.75476	49.8895	1.75476	36.1113	1.75476	33.3358
						1.75858	49.9798	1.75858	36.1748	1.75858	33.3401
						1.76239	50.0711	1.76239	36.2384	1.76239	33.345
						1.7662	50.1632	1.7662	36.3021	1.7662	33.3505
						1.77002	50.2559	1.77002	36.3658	1.77002	33.3568
						1.77383	50.3493	1.77383	36.4297	1.77383	33.3637
						1.77765	50.4432	1.77765	36.4937	1.77765	33.3714
						1.78146	50.5375	1.78146	36.5578	1.78146	33.3798
						1.78528	50.632	1.78528	36.6221	1.78528	33.389
						1.78909	50.7267	1.78909	36.6866	1.78909	33.3991
						1.79291	50.8213	1.79291	36.7512	1.79291	33.4099
						1.79672	50.9159	1.79672	36.816	1.79672	33.4216
						1.80054	51.0101	1.80054	36.8811	1.80054	33.4342
						1.80435	51.104	1.80435	36.9463	1.80435	33.4477
						1.80817	51.1973	1.80817	37.0118	1.80817	33.462
						1.81198	51.29	1.81198	37.0775	1.81198	33.4773
						1.8158	51.3818	1.8158	37.1434	1.8158	33.4935
						1.81961	51.4727	1.81961	37.2095	1.81961	33.5106
						1.82343	51.5625	1.82343	37.2759	1.82343	33.5287
						1.82724	51.6511	1.82724	37.3424	1.82724	33.5478
						1.83105	51.7383	1.83105	37.4093	1.83105	33.5679
						1.83487	51.8241	1.83487	37.4763	1.83487	33.5889
						1.83868	51.9083	1.83868	37.5435	1.83868	33.6109
						1.8425	51.9908	1.8425	37.611	1.8425	33.634
						1.84631	52.0715	1.84631	37.6786	1.84631	33.658
						1.85013	52.1504	1.85013	37.7465	1.85013	33.683
						1.85394	52.2273	1.85394	37.8145	1.85394	33.709
						1.85776	52.3022	1.85776	37.8827	1.85776	33.736
						1.86157	52.375	1.86157	37.9511	1.86157	33.764
						1.86539	52.4457	1.86539	38.0196	1.86539	33.793
						1.8692	52.5142	1.8692	38.0883	1.8692	33.8229
						1.87302	52.5805	1.87302	38.1571	1.87302	33.8538
						1.87683	52.6447	1.87683	38.226	1.87683	33.8857
						1.88065	52.7067	1.88065	38.2951	1.88065	33.9185
						1.88446	52.7666	1.88446	38.3642	1.88446	33.9522
						1.88828	52.8244	1.88828	38.4334	1.88828	33.9868
						1.89209	52.8802	1.89209	38.5027	1.89209	34.0223
						1.8959	52.9339	1.8959	38.5721	1.8959	34.0586
						1.89972	52.9858	1.89972	38.6415	1.89972	34.0958
						1.90353	53.0358	1.90353	38.711	1.90353	34.1338
						1.90735	53.0841	1.90735	38.7806	1.90735	34.1725
						1.91116	53.1309	1.91116	38.8502	1.91116	34.212
						1.91498	53.1761	1.91498	38.9198	1.91498	34.2523
						1.91879	53.2199	1.91879	38.9896	1.91879	34.2932
						1.92261	53.2626	1.92261	39.0594	1.92261	34.3347
						1.92642	53.3042	1.92642	39.1292	1.92642	34.3769
						1.93024	53.3449	1.93024	39.1992	1.93024	34.4196
						1.93405	53.3848	1.93405	39.2692	1.93405	34.4628
						1.93787	53.4241	1.93787	39.3393	1.93787	34.5065
						1.94168	53.463	1.94168	39.4095	1.94168	34.5506
						1.9455	53.5016	1.9455	39.4799	1.9455	34.5951
						1.94931	53.5402	1.94931	39.5503	1.94931	34.6399
						1.95313	53.5788	1.95313	39.621	1.95313	34.685
						1.95694	53.6177	1.95694	39.6918	1.95694	34.7304
						1.96075	53.6571	1.96075	39.7628	1.96075	34.7758
						1.96457	53.697	1.96457	39.834	1.96457	34.8214
						1.96838	53.7377	1.96838	39.9054	1.96838	34.867
						1.9722	53.7793	1.9722	39.9771	1.9722	34.9126
						1.97601	53.8221	1.97601	40.049	1.97601	34.9581
						1.97983	53.8661	1.97983	40.1213	1.97983	35.0034
						1.98364	53.9115	1.98364	40.1938	1.98364	35.0485
						1.98746	53.9585	1.98746	40.2667	1.98746	35.0934
						1.99127	54.0072	1.99127	40.34	1.99127	35.1379
						1.99509	54.0577	1.99509	40.4136	1.99509	35.1819
						1.9989	54.1103	1.9989	40.4876	1.9989	35.2255
						2.00272	54.1649	2.00272	40.562	2.00272	35.2685
						2.00653	54.2218	2.00653	40.6369	2.00653	35.3108
						2.01035	54.2809	2.01035	40.7122	2.01035	35.3524
						2.01416	54.3426	2.01416	40.7879	2.01416	35.3933
						2.01797	54.4068	2.01797	40.8641	2.01797	35.4333
						2.02179	54.4735	2.02179	40.9407	2.02179	35.4724
						2.0256	54.543	2.0256	41.0178	2.0256	35.5104
						2.02942	54.6153	2.02942	41.0954	2.02942	35.5474
						2.03323	54.6904	2.03323	41.1735	2.03323	35.5833
						2.03705	54.7684	2.03705	41.2521	2.03705	35.618
						2.04086	54.8494	2.04086	41.3311	2.04086	35.6514
						2.04468	54.9333	2.04468	41.4106	2.04468	35.6835
						2.04849	55.0203	2.04849	41.4906	2.04849	35.7142
						2.05231	55.1103	2.05231	41.5711	2.05231	35.7435
						2.05612	55.2034	2.05612	41.652	2.05612	35.7713
						2.05994	55.2996	2.05994	41.7334	2.05994	35.7976
						2.06375	55.3989	2.06375	41.8152	2.06375	35.8224
						2.06757	55.5013	2.06757	41.8975	2.06757	35.8455
						2.07138	55.6069	2.07138	41.9802	2.07138	35.8671
						2.0752	55.7155	2.0752	42.0633	2.0752	35.887
						2.07901	55.8273	2.07901	42.1469	2.07901	35.9052
						2.08282	55.9422	2.08282	42.2308	2.08282	35.9218
						2.08664	56.0603	2.08664	42.3152	2.08664	35.9367
						2.09045	56.1815	2.09045	42.3999	2.09045	35.9499
						2.09427	56.3058	2.09427	42.485	2.09427	35.9615
						2.09808	56.4333	2.09808	42.5705	2.09808	35.9715
						2.1019	56.5639	2.1019	42.6564	2.1019	35.9799
						2.10571	56.6977	2.10571	42.7427	2.10571	35.9867
						2.10953	56.8347	2.10953	42.8294	2.10953	35.992
						2.11334	56.975	2.11334	42.9165	2.11334	35.9959
						2.11716	57.1185	2.11716	43.004	2.11716	35.9983
						2.12097	57.2654	2.12097	43.0919	2.12097	35.9995
						2.12479	57.4157	2.12479	43.1803	2.12479	35.9993
						2.1286	57.5695	2.1286	43.2692	2.1286	35.998
						2.13242	57.7267	2.13242	43.3585	2.13242	35.9956
						2.13623	57.8876	2.13623	43.4484	2.13623	35.9922
						2.14005	58.0522	2.14005	43.5388	2.14005	35.9878
						2.14386	58.2205	2.14386	43.6297	2.14386	35.9827
						2.14767	58.3927	2.14767	43.7213	2.14767	35.9768
						2.15149	58.5689	2.15149	43.8136	2.15149	35.9703
						2.1553	58.7491	2.1553	43.9066	2.1553	35.9634
						2.15912	58.9335	2.15912	44.0002	2.15912	35.956
						2.16293	59.122	2.16293	44.0947	2.16293	35.9483
						2.16675	59.3147	2.16675	44.19	2.16675	35.9405
						2.17056	59.5116	2.17056	44.2862	2.17056	35.9326
						2.17438	59.7128	2.17438	44.3833	2.17438	35.9247
						2.17819	59.9182	2.17819	44.4814	2.17819	35.9169
						2.18201	60.1276	2.18201	44.5806	2.18201	35.9093
						2.18582	60.341	2.18582	44.6808	2.18582	35.9021
						2.18964	60.5581	2.18964	44.7821	2.18964	35.8953
						2.19345	60.7786	2.19345	44.8846	2.19345	35.889
						2.19727	61.0023	2.19727	44.9883	2.19727	35.8832
						2.20108	61.2287	2.20108	45.0932	2.20108	35.8781
						2.2049	61.4572	2.2049	45.1994	2.2049	35.8737
						2.20871	61.6872	2.20871	45.307	2.20871	35.8702
						2.21252	61.918	2.21252	45.4159	2.21252	35.8674
						2.21634	62.1487	2.21634	45.5261	2.21634	35.8655
						2.22015	62.3784	2.22015	45.6378	2.22015	35.8646
						2.22397	62.6061	2.22397	45.7508	2.22397	35.8647
						2.22778	62.8307	2.22778	45.8653	2.22778	35.8658
						2.2316	63.0509	2.2316	45.9811	2.2316	35.8679
						2.23541	63.2656	2.23541	46.0983	2.23541	35.8711
						2.23923	63.4736	2.23923	46.2169	2.23923	35.8753
						2.24304	63.6737	2.24304	46.3368	2.24304	35.8806
						2.24686	63.8648	2.24686	46.4581	2.24686	35.8871
						2.25067	64.046	2.25067	46.5805	2.25067	35.8946
						2.25449	64.2164	2.25449	46.7042	2.25449	35.9031
						2.2583	64.3756	2.2583	46.8289	2.2583	35.9128
						2.26212	64.5232	2.26212	46.9548	2.26212	35.9235
						2.26593	64.6591	2.26593	47.0815	2.26593	35.9353
						2.26974	64.7837	2.26974	47.2092	2.26974	35.9481
						2.27356	64.8975	2.27356	47.3375	2.27356	35.9619
						2.27737	65.0012	2.27737	47.4665	2.27737	35.9766
						2.28119	65.096	2.28119	47.5959	2.28119	35.9923
						2.285	65.1829	2.285	47.7256	2.285	36.009
						2.28882	65.2634	2.28882	47.8555	2.28882	36.0265
						2.29263	65.3387	2.29263	47.9854	2.29263	36.0449
						2.29645	65.4104	2.29645	48.1151	2.29645	36.0642
						2.30026	65.4797	2.30026	48.2444	2.30026	36.0842
						2.30408	65.5478	2.30408	48.3731	2.30408	36.1051
						2.30789	65.6158	2.30789	48.501	2.30789	36.1267
						2.31171	65.6845	2.31171	48.6278	2.31171	36.1491
						2.31552	65.7544	2.31552	48.7534	2.31552	36.1722
						2.31934	65.8256	2.31934	48.8774	2.31934	36.196
						2.32315	65.898	2.32315	48.9998	2.32315	36.2204
						2.32697	65.9709	2.32697	49.1201	2.32697	36.2455
						2.33078	66.0431	2.33078	49.2381	2.33078	36.2713
						2.33459	66.1129	2.33459	49.3537	2.33459	36.2977
						2.33841	66.1781	2.33841	49.4665	2.33841	36.3248
						2.34222	66.2359	2.34222	49.5764	2.34222	36.3524
						2.34604	66.2829	2.34604	49.6829	2.34604	36.3807
						2.34985	66.3153	2.34985	49.7861	2.34985	36.4096
						2.35367	66.3288	2.35367	49.8854	2.35367	36.4392
						2.35748	66.3192	2.35748	49.9809	2.35748	36.4694
						2.3613	66.2823	2.3613	50.0722	2.3613	36.5002
						2.36511	66.2142	2.36511	50.1592	2.36511	36.5316
						2.36893	66.1119	2.36893	50.2417	2.36893	36.5637
						2.37274	65.9733	2.37274	50.3195	2.37274	36.5964
						2.37656	65.7976	2.37656	50.3925	2.37656	36.6298
						2.38037	65.5854	2.38037	50.4606	2.38037	36.6639
						2.38419	65.3384	2.38419	50.5237	2.38419	36.6987
						2.388	65.0598	2.388	50.5816	2.388	36.7341
						2.39182	64.7532	2.39182	50.6344	2.39182	36.7703
						2.39563	64.4231	2.39563	50.682	2.39563	36.8072
						2.39944	64.0741	2.39944	50.7245	2.39944	36.8448
						2.40326	63.7109	2.40326	50.7618	2.40326	36.8832
						2.40707	63.3379	2.40707	50.794	2.40707	36.9223
						2.41089	62.9591	2.41089	50.8212	2.41089	36.9622
						2.4147	62.578	2.4147	50.8435	2.4147	37.0028
						2.41852	62.1979	2.41852	50.861	2.41852	37.0442
						2.42233	61.8213	2.42233	50.8738	2.42233	37.0863
						2.42615	61.4504	2.42615	50.8821	2.42615	37.1292
						2.42996	61.087	2.42996	50.8862	2.42996	37.1728
						2.43378	60.7326	2.43378	50.8861	2.43378	37.2172
						2.43759	60.3881	2.43759	50.8821	2.43759	37.2623
						2.44141	60.0546	2.44141	50.8745	2.44141	37.3082
						2.44522	59.7326	2.44522	50.8635	2.44522	37.3547
						2.44904	59.4226	2.44904	50.8494	2.44904	37.4019
						2.45285	59.125	2.45285	50.8323	2.45285	37.4498
						2.45667	58.8399	2.45667	50.8126	2.45667	37.4983
						2.46048	58.5675	2.46048	50.7906	2.46048	37.5475
						2.46429	58.3077	2.46429	50.7665	2.46429	37.5972
						2.46811	58.0606	2.46811	50.7407	2.46811	37.6475
						2.47192	57.826	2.47192	50.7133	2.47192	37.6983
						2.47574	57.604	2.47574	50.6847	2.47574	37.7496
						2.47955	57.3943	2.47955	50.6552	2.47955	37.8014
						2.48337	57.1967	2.48337	50.625	2.48337	37.8536
						2.48718	57.0112	2.48718	50.5943	2.48718	37.9062
						2.491	56.8375	2.491	50.5635	2.491	37.9591
						2.49481	56.6755	2.49481	50.5329	2.49481	38.0124
						2.49863	56.5249	2.49863	50.5026	2.49863	38.066
						2.50244	56.3855	2.50244	50.4728	2.50244	38.1197
						2.50626	56.2572	2.50626	50.444	2.50626	38.1737
						2.51007	56.1398	2.51007	50.4161	2.51007	38.2279
						2.51389	56.033	2.51389	50.3895	2.51389	38.2823
						2.5177	55.9367	2.5177	50.3645	2.5177	38.3367
						2.52151	55.8507	2.52151	50.3411	2.52151	38.3913
						2.52533	55.7747	2.52533	50.3195	2.52533	38.4459
						2.52914	55.7087	2.52914	50.3	2.52914	38.5005
						2.53296	55.6524	2.53296	50.2828	2.53296	38.5551
						2.53677	55.6056	2.53677	50.2679	2.53677	38.6097
						2.54059	55.5683	2.54059	50.2556	2.54059	38.6643
						2.5444	55.5401	2.5444	50.246	2.5444	38.7189
						2.54822	55.521	2.54822	50.2392	2.54822	38.7734
						2.55203	55.5108	2.55203	50.2354	2.55203	38.8278
						2.55585	55.5092	2.55585	50.2347	2.55585	38.8821
						2.55966	55.5162	2.55966	50.2372	2.55966	38.9364
						2.56348	55.5315	2.56348	50.243	2.56348	38.9906
						2.56729	55.555	2.56729	50.2524	2.56729	39.0446
						2.57111	55.5865	2.57111	50.2652	2.57111	39.0986
						2.57492	55.6259	2.57492	50.2817	2.57492	39.1526
						2.57874	55.6729	2.57874	50.302	2.57874	39.2064
						2.58255	55.7273	2.58255	50.326	2.58255	39.2602
						2.58636	55.789	2.58636	50.354	2.58636	39.3138
						2.59018	55.8577	2.59018	50.3859	2.59018	39.3674
						2.59399	55.9332	2.59399	50.4219	2.59399	39.421
						2.59781	56.0153	2.59781	50.4619	2.59781	39.4744
						2.60162	56.1037	2.60162	50.5061	2.60162	39.5279
						2.60544	56.1982	2.60544	50.5546	2.60544	39.5812
						2.60925	56.2985	2.60925	50.6072	2.60925	39.6345
						2.61307	56.4043	2.61307	50.6641	2.61307	39.6878
						2.61688	56.5152	2.61688	50.7254	2.61688	39.741
						2.6207	56.6309	2.6207	50.791	2.6207	39.7941
						2.62451	56.7511	2.62451	50.8609	2.62451	39.8472
						2.62833	56.8753	2.62833	50.9352	2.62833	39.9002
						2.63214	57.0031	2.63214	51.0139	2.63214	39.953
						2.63596	57.1341	2.63596	51.0969	2.63596	40.0058
						2.63977	57.2677	2.63977	51.1843	2.63977	40.0585
						2.64359	57.4034	2.64359	51.2759	2.64359	40.111
						2.6474	57.5408	2.6474	51.3719	2.6474	40.1634
						2.65121	57.6792	2.65121	51.4721	2.65121	40.2155
						2.65503	57.8181	2.65503	51.5766	2.65503	40.2675
						2.65884	57.9567	2.65884	51.6852	2.65884	40.3191
						2.66266	58.0946	2.66266	51.7978	2.66266	40.3705
						2.66647	58.2309	2.66647	51.9144	2.66647	40.4216
						2.67029	58.3652	2.67029	52.0349	2.67029	40.4722
						2.6741	58.4966	2.6741	52.1592	2.6741	40.5225
						2.67792	58.6246	2.67792	52.2871	2.67792	40.5722
						2.68173	58.7486	2.68173	52.4186	2.68173	40.6215
						2.68555	58.8679	2.68555	52.5535	2.68555	40.6702
						2.68936	58.982	2.68936	52.6916	2.68936	40.7182
						2.69318	59.0903	2.69318	52.8327	2.69318	40.7655
						2.69699	59.1924	2.69699	52.9768	2.69699	40.8121
						2.70081	59.2879	2.70081	53.1235	2.70081	40.8579
						2.70462	59.3765	2.70462	53.2727	2.70462	40.9028
						2.70844	59.4579	2.70844	53.4242	2.70844	40.9468
						2.71225	59.5319	2.71225	53.5777	2.71225	40.9897
						2.71606	59.5985	2.71606	53.733	2.71606	41.0315
						2.71988	59.6576	2.71988	53.8899	2.71988	41.0722
						2.72369	59.7093	2.72369	54.048	2.72369	41.1117
						2.72751	59.7538	2.72751	54.2073	2.72751	41.1498
						2.73132	59.7912	2.73132	54.3673	2.73132	41.1865
						2.73514	59.8218	2.73514	54.5278	2.73514	41.2218
						2.73895	59.846	2.73895	54.6886	2.73895	41.2555
						2.74277	59.8641	2.74277	54.8494	2.74277	41.2876
						2.74658	59.8765	2.74658	55.01	2.74658	41.318
						2.7504	59.8835	2.7504	55.1701	2.7504	41.3466
						2.75421	59.8857	2.75421	55.3296	2.75421	41.3733
						2.75803	59.8834	2.75803	55.4881	2.75803	41.398
						2.76184	59.8771	2.76184	55.6456	2.76184	41.4207
						2.76566	59.8672	2.76566	55.8017	2.76566	41.4413
						2.76947	59.854	2.76947	55.9565	2.76947	41.4597
						2.77328	59.8381	2.77328	56.1097	2.77328	41.4758
						2.7771	59.8198	2.7771	56.2612	2.7771	41.4895
						2.78091	59.7994	2.78091	56.4111	2.78091	41.5008
						2.78473	59.7773	2.78473	56.5591	2.78473	41.5096
						2.78854	59.7539	2.78854	56.7054	2.78854	41.5159
						2.79236	59.7294	2.79236	56.8498	2.79236	41.5195
						2.79617	59.7041	2.79617	56.9925	2.79617	41.5205
						2.79999	59.6784	2.79999	57.1335	2.79999	41.5187
						2.8038	59.6525	2.8038	57.2729	2.8038	41.5142
						2.80762	59.6267	2.80762	57.4108	2.80762	41.5069
						2.81143	59.6012	2.81143	57.5473	2.81143	41.4967
						2.81525	59.5763	2.81525	57.6827	2.81525	41.4837
						2.81906	59.5523	2.81906	57.8169	2.81906	41.4678
						2.82288	59.5294	2.82288	57.9503	2.82288	41.4491
						2.82669	59.5079	2.82669	58.0831	2.82669	41.4276
						2.83051	59.488	2.83051	58.2154	2.83051	41.4032
						2.83432	59.47	2.83432	58.3474	2.83432	41.376
						2.83813	59.4541	2.83813	58.4794	2.83813	41.3461
						2.84195	59.4406	2.84195	58.6116	2.84195	41.3134
						2.84576	59.4298	2.84576	58.7442	2.84576	41.2781
						2.84958	59.4219	2.84958	58.8775	2.84958	41.2403
						2.85339	59.4171	2.85339	59.0115	2.85339	41.1999
						2.85721	59.4158	2.85721	59.1467	2.85721	41.157
						2.86102	59.4181	2.86102	59.283	2.86102	41.1119
						2.86484	59.4243	2.86484	59.4208	2.86484	41.0645
						2.86865	59.4348	2.86865	59.5602	2.86865	41.015
						2.87247	59.4495	2.87247	59.7014	2.87247	40.9635
						2.87628	59.4689	2.87628	59.8445	2.87628	40.9101
						2.8801	59.493	2.8801	59.9896	2.8801	40.855
						2.88391	59.5221	2.88391	60.1369	2.88391	40.7982
						2.88773	59.5563	2.88773	60.2865	2.88773	40.7399
						2.89154	59.5957	2.89154	60.4385	2.89154	40.6802
						2.89536	59.6405	2.89536	60.5929	2.89536	40.6193
						2.89917	59.6908	2.89917	60.7497	2.89917	40.5572
						2.90298	59.7465	2.90298	60.9089	2.90298	40.4943
						2.9068	59.8078	2.9068	61.0705	2.9068	40.4304
						2.91061	59.8744	2.91061	61.2344	2.91061	40.3659
						2.91443	59.9465	2.91443	61.4006	2.91443	40.3008
						2.91824	60.0239	2.91824	61.5688	2.91824	40.2353
						2.92206	60.1063	2.92206	61.739	2.92206	40.1694
						2.92587	60.1936	2.92587	61.9108	2.92587	40.1034
						2.92969	60.2855	2.92969	62.084	2.92969	40.0373
						2.9335	60.3816	2.9335	62.2583	2.9335	39.9713
						2.93732	60.4815	2.93732	62.4332	2.93732	39.9054
						2.94113	60.5847	2.94113	62.6083	2.94113	39.8397
						2.94495	60.6907	2.94495	62.7831	2.94495	39.7745
						2.94876	60.7988	2.94876	62.9569	2.94876	39.7096
						2.95258	60.9083	2.95258	63.1291	2.95258	39.6454
						2.95639	61.0184	2.95639	63.2991	2.95639	39.5818
						2.96021	61.1283	2.96021	63.4659	2.96021	39.5189
						2.96402	61.2369	2.96402	63.6288	2.96402	39.4568
						2.96783	61.3433	2.96783	63.7869	2.96783	39.3956
						2.97165	61.4465	2.97165	63.9392	2.97165	39.3353
						2.97546	61.5453	2.97546	64.0847	2.97546	39.276
						2.97928	61.6387	2.97928	64.2226	2.97928	39.2178
						2.98309	61.7254	2.98309	64.3517	2.98309	39.1608
						2.98691	61.8044	2.98691	64.4712	2.98691	39.1049
						2.99072	61.8745	2.99072	64.5801	2.99072	39.0502
						2.99454	61.9348	2.99454	64.6777	2.99454	38.9969
						2.99835	61.9842	2.99835	64.7632	2.99835	38.9448
						3.00217	62.0218	3.00217	64.8359	3.00217	38.8941
						3.00598	62.047	3.00598	64.8956	3.00598	38.8448
						3.0098	62.059	3.0098	64.9417	3.0098	38.797
						3.01361	62.0574	3.01361	64.9743	3.01361	38.7506
						3.01743	62.0418	3.01743	64.9932	3.01743	38.7058
						3.02124	62.012	3.02124	64.9987	3.02124	38.6625
						3.02505	61.9681	3.02505	64.9911	3.02505	38.6208
						3.02887	61.91	3.02887	64.9709	3.02887	38.5807
						3.03268	61.838	3.03268	64.9386	3.03268	38.5422
						3.0365	61.7524	3.0365	64.895	3.0365	38.5055
						3.04031	61.6537	3.04031	64.8408	3.04031	38.4704
						3.04413	61.5423	3.04413	64.7768	3.04413	38.4371
						3.04794	61.4189	3.04794	64.7038	3.04794	38.4056
						3.05176	61.2841	3.05176	64.6228	3.05176	38.3758
						3.05557	61.1386	3.05557	64.5345	3.05557	38.3479
						3.05939	60.9831	3.05939	64.4399	3.05939	38.3219
						3.0632	60.8184	3.0632	64.3396	3.0632	38.2978
						3.06702	60.6453	3.06702	64.2344	3.06702	38.2756
						3.07083	60.4644	3.07083	64.125	3.07083	38.2555
						3.07465	60.2767	3.07465	64.0121	3.07465	38.2373
						3.07846	60.083	3.07846	63.8962	3.07846	38.2212
						3.08228	59.884	3.08228	63.7778	3.08228	38.2071
						3.08609	59.6805	3.08609	63.6574	3.08609	38.1951
						3.0899	59.4735	3.0899	63.5353	3.0899	38.1853
						3.09372	59.2636	3.09372	63.412	3.09372	38.1777
						3.09753	59.0517	3.09753	63.2877	3.09753	38.1724
						3.10135	58.8385	3.10135	63.1626	3.10135	38.1692
						3.10516	58.6249	3.10516	63.037	3.10516	38.1683
						3.10898	58.4115	3.10898	62.911	3.10898	38.1698
						3.11279	58.199	3.11279	62.7848	3.11279	38.1736
						3.11661	57.9883	3.11661	62.6583	3.11661	38.1798
						3.12042	57.7798	3.12042	62.5318	3.12042	38.1884
						3.12424	57.5744	3.12424	62.4051	3.12424	38.1994
						3.12805	57.3725	3.12805	62.2784	3.12805	38.2129
						3.13187	57.1747	3.13187	62.1516	3.13187	38.2289
						3.13568	56.9816	3.13568	62.0247	3.13568	38.2473
						3.1395	56.7937	3.1395	61.8977	3.1395	38.2683
						3.14331	56.6115	3.14331	61.7704	3.14331	38.2919
						3.14713	56.4353	3.14713	61.643	3.14713	38.318
						3.15094	56.2657	3.15094	61.5152	3.15094	38.3468
						3.15475	56.1029	3.15475	61.3871	3.15475	38.3781
						3.15857	55.9473	3.15857	61.2585	3.15857	38.412
						3.16238	55.7992	3.16238	61.1295	3.16238	38.4485
						3.1662	55.6589	3.1662	61	3.1662	38.4876
						3.17001	55.5267	3.17001	60.87	3.17001	38.5294
						3.17383	55.4028	3.17383	60.7394	3.17383	38.5738
						3.17764	55.2874	3.17764	60.6084	3.17764	38.6207
						3.18146	55.1808	3.18146	60.4768	3.18146	38.6703
						3.18527	55.083	3.18527	60.3447	3.18527	38.7225
						3.18909	54.9942	3.18909	60.2122	3.18909	38.7772
						3.1929	54.9146	3.1929	60.0795	3.1929	38.8345
						3.19672	54.8442	3.19672	59.9465	3.19672	38.8944
						3.20053	54.7833	3.20053	59.8134	3.20053	38.9567
						3.20435	54.7318	3.20435	59.6805	3.20435	39.0214
						3.20816	54.6898	3.20816	59.5478	3.20816	39.0886
						3.21198	54.6574	3.21198	59.4155	3.21198	39.1581
						3.21579	54.6346	3.21579	59.2839	3.21579	39.23
						3.2196	54.6215	3.2196	59.1533	3.2196	39.3041
						3.22342	54.618	3.22342	59.0239	3.22342	39.3804
						3.22723	54.6241	3.22723	58.8959	3.22723	39.4587
						3.23105	54.6399	3.23105	58.7696	3.23105	39.5391
						3.23486	54.6652	3.23486	58.6454	3.23486	39.6215
						3.23868	54.7	3.23868	58.5235	3.23868	39.7056
						3.24249	54.7441	3.24249	58.4042	3.24249	39.7915
						3.24631	54.7975	3.24631	58.2879	3.24631	39.8789
						3.25012	54.8599	3.25012	58.1748	3.25012	39.9678
						3.25394	54.9313	3.25394	58.0654	3.25394	40.0581
						3.25775	55.0112	3.25775	57.9598	3.25775	40.1495
						3.26157	55.0996	3.26157	57.8584	3.26157	40.2418
						3.26538	55.1959	3.26538	57.7615	3.26538	40.3351
						3.2692	55.2998	3.2692	57.6695	3.2692	40.4289
						3.27301	55.4109	3.27301	57.5825	3.27301	40.5232
						3.27682	55.5285	3.27682	57.501	3.27682	40.6177
						3.28064	55.6521	3.28064	57.4252	3.28064	40.7123
						3.28445	55.7809	3.28445	57.3554	3.28445	40.8066
						3.28827	55.9141	3.28827	57.2918	3.28827	40.9006
						3.29208	56.0509	3.29208	57.2347	3.29208	40.9938
						3.2959	56.1901	3.2959	57.1844	3.2959	41.0861
						3.29971	56.3306	3.29971	57.1411	3.29971	41.1772
						3.30353	56.4713	3.30353	57.1051	3.30353	41.2669
						3.30734	56.6107	3.30734	57.0767	3.30734	41.3549
						3.31116	56.7475	3.31116	57.056	3.31116	41.441
						3.31497	56.8801	3.31497	57.0433	3.31497	41.5249
						3.31879	57.0071	3.31879	57.0388	3.31879	41.6064
						3.3226	57.1269	3.3226	57.0428	3.3226	41.6852
						3.32642	57.2379	3.32642	57.0555	3.32642	41.7612
						3.33023	57.3389	3.33023	57.077	3.33023	41.8341
						3.33405	57.4285	3.33405	57.1076	3.33405	41.9037
						3.33786	57.5056	3.33786	57.1474	3.33786	41.9699
						3.34167	57.5694	3.34167	57.1967	3.34167	42.0326
						3.34549	57.6192	3.34549	57.2555	3.34549	42.0916
						3.3493	57.6547	3.3493	57.3241	3.3493	42.1469
						3.35312	57.6761	3.35312	57.4025	3.35312	42.1982
						3.35693	57.6836	3.35693	57.4909	3.35693	42.2458
						3.36075	57.6779	3.36075	57.5891	3.36075	42.2894
						3.36456	57.6598	3.36456	57.6973	3.36456	42.3291
						3.36838	57.6306	3.36838	57.8154	3.36838	42.365
						3.37219	57.5916	3.37219	57.9431	3.37219	42.3971
						3.37601	57.5442	3.37601	58.0802	3.37601	42.4255
						3.37982	57.49	3.37982	58.2262	3.37982	42.4503
						3.38364	57.4306	3.38364	58.3805	3.38364	42.4715
						3.38745	57.3676	3.38745	58.5424	3.38745	42.4894
						3.39127	57.3026	3.39127	58.7108	3.39127	42.504
						3.39508	57.237	3.39508	58.8843	3.39508	42.5155
						3.3989	57.1723	3.3989	59.0611	3.3989	42.5239
						3.40271	57.1098	3.40271	59.239	3.40271	42.5295
						3.40652	57.0506	3.40652	59.4155	3.40652	42.5324
						3.41034	56.9958	3.41034	59.5874	3.41034	42.5326
						3.41415	56.9465	3.41415	59.7508	3.41415	42.5303
						3.41797	56.9034	3.41797	59.9016	3.41797	42.5255
						3.42178	56.8674	3.42178	60.0349	3.42178	42.5184
						3.4256	56.8391	3.4256	60.1456	3.4256	42.5089
						3.42941	56.819	3.42941	60.2285	3.42941	42.4972
						3.43323	56.8076	3.43323	60.2785	3.43323	42.4831
						3.43704	56.8053	3.43704	60.291	3.43704	42.4668
						3.44086	56.8126	3.44086	60.2625	3.44086	42.4481
						3.44467	56.8295	3.44467	60.1906	3.44467	42.427
						3.44849	56.8563	3.44849	60.0745	3.44849	42.4034
						3.4523	56.8931	3.4523	59.9149	3.4523	42.3772
						3.45612	56.94	3.45612	59.7141	3.45612	42.3484
						3.45993	56.9969	3.45993	59.4758	3.45993	42.3168
						3.46375	57.0638	3.46375	59.2043	3.46375	42.2822
						3.46756	57.1407	3.46756	58.9049	3.46756	42.2446
						3.47137	57.2272	3.47137	58.5828	3.47137	42.2037
						3.47519	57.3232	3.47519	58.2433	3.47519	42.1596
						3.479	57.4283	3.479	57.8911	3.479	42.112
						3.48282	57.5422	3.48282	57.5307	3.48282	42.0609
						3.48663	57.6644	3.48663	57.1658	3.48663	42.0061
						3.49045	57.7943	3.49045	56.7999	3.49045	41.9476
						3.49426	57.9313	3.49426	56.4356	3.49426	41.8853
						3.49808	58.0747	3.49808	56.0751	3.49808	41.8194
						3.50189	58.2237	3.50189	55.7203	3.50189	41.7496
						3.50571	58.3773	3.50571	55.3726	3.50571	41.6762
						3.50952	58.5346	3.50952	55.0331	3.50952	41.5993
						3.51334	58.6944	3.51334	54.7027	3.51334	41.5189
						3.51715	58.8556	3.51715	54.382	3.51715	41.4352
						3.52097	59.0168	3.52097	54.0715	3.52097	41.3484
						3.52478	59.1767	3.52478	53.7715	3.52478	41.2589
						3.52859	59.3338	3.52859	53.4821	3.52859	41.1668
						3.53241	59.4866	3.53241	53.2035	3.53241	41.0725
						3.53622	59.6338	3.53622	52.9358	3.53622	40.9763
						3.54004	59.7736	3.54004	52.6788	3.54004	40.8785
						3.54385	59.9048	3.54385	52.4325	3.54385	40.7796
						3.54767	60.0257	3.54767	52.1968	3.54767	40.6799
						3.55148	60.135	3.55148	51.9715	3.55148	40.5799
						3.5553	60.2315	3.5553	51.7565	3.5553	40.4798
						3.55911	60.3141	3.55911	51.5515	3.55911	40.3803
						3.56293	60.3815	3.56293	51.3564	3.56293	40.2815
						3.56674	60.4329	3.56674	51.171	3.56674	40.184
						3.57056	60.4675	3.57056	50.9949	3.57056	40.0882
						3.57437	60.4845	3.57437	50.828	3.57437	39.9944
						3.57819	60.4833	3.57819	50.6701	3.57819	39.903
						3.582	60.4633	3.582	50.5208	3.582	39.8144
						3.58582	60.4238	3.58582	50.3799	3.58582	39.7289
						3.58963	60.3645	3.58963	50.2472	3.58963	39.6469
						3.59344	60.2848	3.59344	50.1223	3.59344	39.5686
						3.59726	60.1842	3.59726	50.0051	3.59726	39.4944
						3.60107	60.0624	3.60107	49.8952	3.60107	39.4246
						3.60489	59.919	3.60489	49.7923	3.60489	39.3593
						3.6087	59.7538	3.6087	49.6961	3.6087	39.2989
						3.61252	59.5668	3.61252	49.6064	3.61252	39.2436
						3.61633	59.3579	3.61633	49.5229	3.61633	39.1936
						3.62015	59.1277	3.62015	49.4452	3.62015	39.1491
						3.62396	58.8765	3.62396	49.3731	3.62396	39.1103
						3.62778	58.6054	3.62778	49.3063	3.62778	39.0774
						3.63159	58.3154	3.63159	49.2445	3.63159	39.0505
						3.63541	58.0077	3.63541	49.1874	3.63541	39.0298
						3.63922	57.684	3.63922	49.1347	3.63922	39.0154
						3.64304	57.346	3.64304	49.0861	3.64304	39.0075
						3.64685	56.9955	3.64685	49.0413	3.64685	39.0061
						3.65067	56.6344	3.65067	49.0001	3.65067	39.0115
						3.65448	56.2646	3.65448	48.9621	3.65448	39.0236
						3.65829	55.888	3.65829	48.9272	3.65829	39.0428
						3.66211	55.5065	3.66211	48.895	3.66211	39.0689
						3.66592	55.1218	3.66592	48.8654	3.66592	39.1023
						3.66974	54.7356	3.66974	48.838	3.66974	39.1429
						3.67355	54.3493	3.67355	48.8127	3.67355	39.1909
						3.67737	53.9644	3.67737	48.7892	3.67737	39.2464
						3.68118	53.5821	3.68118	48.7674	3.68118	39.3096
						3.685	53.2034	3.685	48.7471	3.685	39.3806
						3.68881	52.8294	3.68881	48.7281	3.68881	39.4594
						3.69263	52.4609	3.69263	48.7103	3.69263	39.5464
						3.69644	52.0986	3.69644	48.6935	3.69644	39.6417
						3.70026	51.7431	3.70026	48.6776	3.70026	39.7454
						3.70407	51.3951	3.70407	48.6625	3.70407	39.8577
						3.70789	51.0548	3.70789	48.6481	3.70789	39.9789
						3.7117	50.7228	3.7117	48.6343	3.7117	40.1092
						3.71552	50.3992	3.71552	48.621	3.71552	40.2489
						3.71933	50.0844	3.71933	48.6081	3.71933	40.3982
						3.72314	49.7786	3.72314	48.5956	3.72314	40.5575
						3.72696	49.4818	3.72696	48.5834	3.72696	40.7272
						3.73077	49.1943	3.73077	48.5714	3.73077	40.9075
						3.73459	48.916	3.73459	48.5596	3.73459	41.0989
						3.7384	48.6471	3.7384	48.5479	3.7384	41.3019
						3.74222	48.3876	3.74222	48.5362	3.74222	41.517
						3.74603	48.1375	3.74603	48.5245	3.74603	41.7446
						3.74985	47.8969	3.74985	48.5127	3.74985	41.9854
						3.75366	47.6657	3.75366	48.5007	3.75366	42.2401
						3.75748	47.4439	3.75748	48.4883	3.75748	42.5093
						3.76129	47.2314	3.76129	48.4755	3.76129	42.7937
						3.76511	47.0284	3.76511	48.4623	3.76511	43.0943
						3.76892	46.8347	3.76892	48.4484	3.76892	43.412
						3.77274	46.6503	3.77274	48.4337	3.77274	43.7477
						3.77655	46.4752	3.77655	48.4182	3.77655	44.1025
						3.78036	46.3093	3.78036	48.4016	3.78036	44.4776
						3.78418	46.1528	3.78418	48.3838	3.78418	44.8744
						3.78799	46.0055	3.78799	48.3648	3.78799	45.2941
						3.79181	45.8674	3.79181	48.3442	3.79181	45.7383
						3.79562	45.7386	3.79562	48.3221	3.79562	46.2085
						3.79944	45.6191	3.79944	48.2982	3.79944	46.7064
						3.80325	45.5088	3.80325	48.2724	3.80325	47.2336
						3.80707	45.4078	3.80707	48.2446	3.80707	47.7917
						3.81088	45.3162	3.81088	48.2147	3.81088	48.3821
						3.8147	45.2341	3.8147	48.1825	3.8147	49.0057
						3.81851	45.1614	3.81851	48.148	3.81851	49.6625
						3.82233	45.0982	3.82233	48.1112	3.82233	50.3511
						3.82614	45.0448	3.82614	48.072	3.82614	51.0678
						3.82996	45.0011	3.82996	48.0303	3.82996	51.8047
						3.83377	44.9673	3.83377	47.9861	3.83377	52.5483
						3.83759	44.9436	3.83759	47.9396	3.83759	53.2765
						3.8414	44.9302	3.8414	47.8907	3.8414	53.9564
						3.84521	44.9272	3.84521	47.8396	3.84521	54.544
						3.84903	44.9349	3.84903	47.7862	3.84903	54.9892
						3.85284	44.9535	3.85284	47.7308	3.85284	55.2467
						3.85666	44.9834	3.85666	47.6736	3.85666	55.2918
						3.86047	45.0247	3.86047	47.6145	3.86047	55.1315
						3.86429	45.0779	3.86429	47.554	3.86429	54.8004
						3.8681	45.1434	3.8681	47.4921	3.8681	54.3481
						3.87192	45.2216	3.87192	47.4291	3.87192	53.8237
						3.87573	45.313	3.87573	47.3652	3.87573	53.2672
						3.87955	45.4181	3.87955	47.3007	3.87955	52.7074
						3.88336	45.5376	3.88336	47.2358	3.88336	52.163
						3.88718	45.672	3.88718	47.1707	3.88718	51.6454
						3.89099	45.8222	3.89099	47.1058	3.89099	51.1609
						3.89481	45.989	3.89481	47.0414	3.89481	50.7127
						3.89862	46.1733	3.89862	46.9775	3.89862	50.3018
						3.90244	46.3762	3.90244	46.9146	3.90244	49.9282
						3.90625	46.5989	3.90625	46.8528	3.90625	49.5911
						3.91006	46.8428	3.91006	46.7925	3.91006	49.2895
						3.91388	47.1094	3.91388	46.7339	3.91388	49.0221
						3.91769	47.4006	3.91769	46.6771	3.91769	48.7878
						3.92151	47.7185	3.92151	46.6225	3.92151	48.5853
						3.92532	48.0654	3.92532	46.5703	3.92532	48.4136
						3.92914	48.4442	3.92914	46.5206	3.92914	48.2715
						3.93295	48.8584	3.93295	46.4736	3.93295	48.1583
						3.93677	49.3119	3.93677	46.4297	3.93677	48.073
						3.94058	49.8096	3.94058	46.3889	3.94058	48.0149
						3.9444	50.3575	3.9444	46.3514	3.9444	47.9835
						3.94821	50.963	3.94821	46.3174	3.94821	47.978
						3.95203	51.6355	3.95203	46.287	3.95203	47.9979
						3.95584	52.3871	3.95584	46.2604	3.95584	48.0427
						3.95966	53.2338	3.95966	46.2378	3.95966	48.1119
						3.96347	54.1974	3.96347	46.2191	3.96347	48.2049
						3.96729	55.3081	3.96729	46.2047	3.96729	48.3209
						3.9711	56.611	3.9711	46.1946	3.9711	48.4593
						3.97491	58.1755	3.97491	46.1888	3.97491	48.6189
						3.97873	60.1178	3.97873	46.1875	3.97873	48.7984
						3.98254	62.6532	3.98254	46.1908	3.98254	48.9962
						3.98636	--	3.98636	46.1988	3.98636	49.2098
						3.99017	--	3.99017	46.2115	3.99017	49.4363
						3.99399	--	3.99399	46.229	3.99399	49.6718
						3.9978	--	3.9978	46.2514	3.9978	49.9114
						4.00162	64.2243	4.00162	46.2788	4.00162	50.1488
						4.00543	61.1133	4.00543	46.3111	4.00543	50.3764
						4.00925	58.7974	4.00925	46.3484	4.00925	50.5852
						4.01306	56.9583	4.01306	46.3908	4.01306	50.7651
						4.01688	55.4359	4.01688	46.4384	4.01688	50.9055
						4.02069	54.1395	4.02069	46.491	4.02069	50.9958
						4.02451	53.0126	4.02451	46.5488	4.02451	51.0268
						4.02832	52.0179	4.02832	46.6118	4.02832	50.992
						4.03214	51.1293	4.03214	46.68	4.03214	50.8884
						4.03595	50.3283	4.03595	46.7534	4.03595	50.7169
						4.03976	49.6007	4.03976	46.832	4.03976	50.4824
						4.04358	48.9358	4.04358	46.9158	4.04358	50.1925
						4.04739	48.3252	4.04739	47.0047	4.04739	49.8571
						4.05121	47.7622	4.05121	47.0989	4.05121	49.4865
						4.05502	47.2413	4.05502	47.1981	4.05502	49.0909
						4.05884	46.7581	4.05884	47.3026	4.05884	48.6793
						4.06265	46.3088	4.06265	47.4121	4.06265	48.2595
						4.06647	45.8904	4.06647	47.5267	4.06647	47.8381
						4.07028	45.5001	4.07028	47.6463	4.07028	47.42
						4.0741	45.1357	4.0741	47.771	4.0741	47.0093
						4.07791	44.7951	4.07791	47.9007	4.07791	46.6087
						4.08173	44.4766	4.08173	48.0353	4.08173	46.2206
						4.08554	44.1788	4.08554	48.1748	4.08554	45.8462
						4.08936	43.9001	4.08936	48.3192	4.08936	45.4866
						4.09317	43.6395	4.09317	48.4686	4.09317	45.1423
						4.09698	43.3959	4.09698	48.6228	4.09698	44.8138
						4.1008	43.1681	4.1008	48.7818	4.1008	44.5011
						4.10461	42.9555	4.10461	48.9459	4.10461	44.2041
						4.10843	42.757	4.10843	49.1148	4.10843	43.9228
						4.11224	42.5719	4.11224	49.2887	4.11224	43.6567
						4.11606	42.3996	4.11606	49.4678	4.11606	43.4057
						4.11987	42.2393	4.11987	49.6519	4.11987	43.1695
						4.12369	42.0904	4.12369	49.8415	4.12369	42.9476
						4.1275	41.9523	4.1275	50.0365	4.1275	42.7398
						4.13132	41.8244	4.13132	50.2373	4.13132	42.5456
						4.13513	41.7062	4.13513	50.444	4.13513	42.3647
						4.13895	41.597	4.13895	50.657	4.13895	42.1967
						4.14276	41.4963	4.14276	50.8765	4.14276	42.0413
						4.14658	41.4036	4.14658	51.1031	4.14658	41.8981
						4.15039	41.3184	4.15039	51.337	4.15039	41.7668
						4.15421	41.2402	4.15421	51.5789	4.15421	41.6471
						4.15802	41.1683	4.15802	51.8291	4.15802	41.5386
						4.16183	41.1023	4.16183	52.0884	4.16183	41.4411
						4.16565	41.0417	4.16565	52.3572	4.16565	41.3542
						4.16946	40.9858	4.16946	52.6362	4.16946	41.2777
						4.17328	40.9342	4.17328	52.9259	4.17328	41.2112
						4.17709	40.8863	4.17709	53.227	4.17709	41.1544
						4.18091	40.8416	4.18091	53.5399	4.18091	41.1072
						4.18472	40.7994	4.18472	53.8651	4.18472	41.0691
						4.18854	40.7593	4.18854	54.2028	4.18854	41.04
						4.19235	40.7207	4.19235	54.5529	4.19235	41.0196
						4.19617	40.6831	4.19617	54.9151	4.19617	41.0075
						4.19998	40.6459	4.19998	55.2884	4.19998	41.0036
						4.2038	40.6085	4.2038	55.6711	4.2038	41.0075
						4.20761	40.5705	4.20761	56.0605	4.20761	41.0189
						4.21143	40.5314	4.21143	56.4524	4.21143	41.0377
						4.21524	40.4907	4.21524	56.8412	4.21524	41.0634
						4.21906	40.448	4.21906	57.2192	4.21906	41.0958
						4.22287	40.4029	4.22287	57.5762	4.22287	41.1346
						4.22668	40.3551	4.22668	57.8999	4.22668	41.1795
						4.2305	40.3041	4.2305	58.176	4.2305	41.2301
						4.23431	40.2499	4.23431	58.3894	4.23431	41.2862
						4.23813	40.1921	4.23813	58.5257	4.23813	41.3474
						4.24194	40.1306	4.24194	58.5739	4.24194	41.4133
						4.24576	40.0654	4.24576	58.528	4.24576	41.4835
						4.24957	39.9963	4.24957	58.3888	4.24957	41.5578
						4.25339	39.9233	4.25339	58.1633	4.25339	41.6356
						4.2572	39.8467	4.2572	57.8638	4.2572	41.7166
						4.26102	39.7664	4.26102	57.5053	4.26102	41.8003
						4.26483	39.6826	4.26483	57.1037	4.26483	41.8863
						4.26865	39.5956	4.26865	56.6736	4.26865	41.974
						4.27246	39.5055	4.27246	56.2278	4.27246	42.0631
						4.27628	39.4128	4.27628	55.7769	4.27628	42.1529
						4.28009	39.3176	4.28009	55.329	4.28009	42.2428
						4.28391	39.2203	4.28391	54.8902	4.28391	42.3324
						4.28772	39.1213	4.28772	54.465	4.28772	42.4209
						4.29153	39.0209	4.29153	54.0567	4.29153	42.5078
						4.29535	38.9195	4.29535	53.6675	4.29535	42.5923
						4.29916	38.8174	4.29916	53.2989	4.29916	42.6737
						4.30298	38.7151	4.30298	52.9519	4.30298	42.7514
						4.30679	38.6129	4.30679	52.6269	4.30679	42.8246
						4.31061	38.5111	4.31061	52.3244	4.31061	42.8924
						4.31442	38.4102	4.31442	52.0444	4.31442	42.9542
						4.31824	38.3104	4.31824	51.787	4.31824	43.0091
						4.32205	38.212	4.32205	51.552	4.32205	43.0564
						4.32587	38.1155	4.32587	51.3395	4.32587	43.0953
						4.32968	38.0211	4.32968	51.1493	4.32968	43.1252
						4.3335	37.929	4.3335	50.9812	4.3335	43.1453
						4.33731	37.8395	4.33731	50.8352	4.33731	43.155
						4.34113	37.7529	4.34113	50.7113	4.34113	43.1539
						4.34494	37.6694	4.34494	50.6093	4.34494	43.1415
						4.34875	37.5892	4.34875	50.5295	4.34875	43.1176
						4.35257	37.5126	4.35257	50.4717	4.35257	43.0819
						4.35638	37.4396	4.35638	50.4363	4.35638	43.0343
						4.3602	37.3706	4.3602	50.4232	4.3602	42.9751
						4.36401	37.3056	4.36401	50.4329	4.36401	42.9044
						4.36783	37.2449	4.36783	50.4657	4.36783	42.8225
						4.37164	37.1885	4.37164	50.522	4.37164	42.73
						4.37546	37.1366	4.37546	50.6022	4.37546	42.6275
						4.37927	37.0893	4.37927	50.707	4.37927	42.5156
						4.38309	37.0468	4.38309	50.8371	4.38309	42.3952
						4.3869	37.0091	4.3869	50.9932	4.3869	42.2672
						4.39072	36.9763	4.39072	51.1764	4.39072	42.1324
						4.39453	36.9486	4.39453	51.3875	4.39453	41.9919
						4.39835	36.926	4.39835	51.628	4.39835	41.8466
						4.40216	36.9086	4.40216	51.899	4.40216	41.6975
						4.40598	36.8965	4.40598	52.2022	4.40598	41.5456
						4.40979	36.8898	4.40979	52.5392	4.40979	41.392
						4.4136	36.8886	4.4136	52.9119	4.4136	41.2375
						4.41742	36.8929	4.41742	53.3222	4.41742	41.083
						4.42123	36.9027	4.42123	53.7721	4.42123	40.9295
						4.42505	36.9183	4.42505	54.2638	4.42505	40.7778
						4.42886	36.9395	4.42886	54.799	4.42886	40.6287
						4.43268	36.9666	4.43268	55.3788	4.43268	40.483
						4.43649	36.9995	4.43649	56.0029	4.43649	40.3413
						4.44031	37.0384	4.44031	56.6687	4.44031	40.2045
						4.44412	37.0832	4.44412	57.3692	4.44412	40.073
						4.44794	37.1341	4.44794	58.0902	4.44794	39.9475
						4.45175	37.1911	4.45175	58.806	4.45175	39.8287
						4.45557	37.2542	4.45557	59.4752	4.45557	39.7169
						4.45938	37.3235	4.45938	60.0384	4.45938	39.6129
						4.4632	37.3991	4.4632	60.4238	4.4632	39.5169
						4.46701	37.4809	4.46701	60.5673	4.46701	39.4297
						4.47083	37.5691	4.47083	60.4395	4.47083	39.3514
						4.47464	37.6637	4.47464	60.0615	4.47464	39.2827
						4.47845	37.7647	4.47845	59.4932	4.47845	39.224
						4.48227	37.872	4.48227	58.8067	4.48227	39.1756
						4.48608	37.9858	4.48608	58.0643	4.48608	39.1379
						4.4899	38.106	4.4899	57.3106	4.4899	39.1114
						4.49371	38.2326	4.49371	56.5736	4.49371	39.0965
						4.49753	38.3655	4.49753	55.8691	4.49753	39.0934

[truncated: 39 more sheets: Figure4b, FigureS4, FigureS5, FigureS6, FigureS7a, FigureS7b, FigureS8a, FigureS8b, FigureS9a, FigureS9b, FigureS9c, FigureS10a, FigureS10b, FigureS11a, FigureS12a, FigureS12b, FigureS13a, FigureS13b, FigureS14e, FigureS14f …]
